# Supplementary material for: Causal Effects of Plasma Metabolites on Leukemia: A Mendelian Randomization Study
Source: Metabolites. 2025 Nov 3;15(11):719. doi: 10.3390/metabo15110719 (PMC12654070; doi:10.3390/metabo15110719)
Supplement: Supplementary file 1 [file metabolites-15-00719-s001.zip]

Archive with 2 entries (2 files):
- Supplementary Table S15_STROBE-MR-checklist_metabolites-3940177.pdf
- Supplementary Tables_S1-S14_metabolites-3940177.xlsx
