# Supplementary material for: Causal Effects of Plasma Metabolites on Leukemia: A Mendelian Randomization Study
Source: Metabolites. 2025 Nov 3;15(11):719. doi: 10.3390/metabo15110719 (PMC12654070; doi:10.3390/metabo15110719)
Supplement: Supplementary file 1 [file metabolites-15-00719-s001.zip › Supplementary Tables_S1-S14_metabolites-3940177.xlsx]

## Sheet: Supplementary Tables 
Supplementary Tables
Supplementary Table S1. GWAS data sources and cohort characteristics for plasma metabolite and leukemia
Supplementary Table S2. GWAS Catalog cross-references for instrument SNVs
Supplementary Table S3. Characteristics of genetic instruments for circulating metabolites with 83 sentinel SNVs (across AML, CML, ALL, and CLL)
Supplementary Table S4. R² and F statistics for sentinel variants of metabolite instruments
Supplementary Table S5. Metabolite–leukemia MR associations across subtypes with sentinel details (suggestive significance)
Supplementary Table S6. Single-sentinel Mendelian randomization estimates for AML
Supplementary Table S7. Single-sentinel Mendelian randomization estimates for CML
Supplementary Table S8. Single-sentinel Mendelian randomization estimates for ALL
Supplementary Table S9. Single-sentinel Mendelian randomization estimates for CLL
Supplementary Table S10. The power for AML at prespecified odds ratios
Supplementary Table S11. The power for CML at prespecified odds ratios
Supplementary Table S12. The power for ALL at prespecified odds ratios
Supplementary Table S13. The power for CLL at prespecified odds ratios
Supplementary Table S14. DrugBank-mapped drugs targeting effector genes of metabolites with suggestive significance
Supplementary Table S15. STROBE-MR checklist of recommended items to address in reports of Mendelian randomization studies

## Sheet: ST1
Supplementary Table S1. GWAS data sources and cohort characteristics for plasma metabolite and leukemia
Type	Traits	Cohort	Ancestry	Sample size	Access	Reference
Exposure	Plasma metabolites	the Canadian Longitudinal Study on Aging (CLSA) cohort	European	8299	GWAS Catalog: GCST90199621–GCST90201020 (EUR)	Yiheng Chen, et al. Nat Genet 2023, doi:10.1038/s41588-022-01270-1, PMID:36635386
Outcome	Acute myeloid leukemia (AML)	FinnGen R12 + UK Biobank meta-analysis	European	731 / 793,587	https://console.cloud.google.com/storage/browser/finngen-public-data-r12/meta_analysis/ukbb/	Mitja I Kurki, et al. Nature, 2023, doi:10.1038/s41586-022-05473-8, PMID:36653562
Outcome	Chronic myeloid leukemia (CML)	FinnGen R12 + UK Biobank meta-analysis	European	474 / 793,588	https://console.cloud.google.com/storage/browser/finngen-public-data-r12/meta_analysis/ukbb/	Mitja I Kurki, et al. Nature, 2023, doi:10.1038/s41586-022-05473-8, PMID:36653562
Outcome	Acute lymphoblastic leukemia (ALL)	FinnGen R12 + UK Biobank meta-analysis	European	313 / 706,277	https://console.cloud.google.com/storage/browser/finngen-public-data-r12/meta_analysis/ukbb/	Mitja I Kurki, et al. Nature, 2023, doi:10.1038/s41586-022-05473-8, PMID:36653562
Outcome	Chronic lymphocytic leukemia (CLL)	FinnGen R12 + UK Biobank meta-analysis	European	1,585 / 793,582	https://console.cloud.google.com/storage/browser/finngen-public-data-r12/meta_analysis/ukbb/	Mitja I Kurki, et al. Nature, 2023, doi:10.1038/s41586-022-05473-8, PMID:36653562

## Sheet: ST2
Supplementary Table S2. GWAS Catalog cross-references for instrument SNVs
rsid	locus_id	risk_allele	risk_frequency	association_id	study_id	reported_trait	trait	efo_id	pvalue	pvalue_description	pvalue_mantissa	pvalue_exponent	multiple_snp_haplotype	snp_interaction	initial_sample_size	replication_sample_size	snp_count	pubmed_id	publication_date	publication	title	author_fullname	author_orcid
rs7705826	1	G	NA	119899738	GCST90199819	Tryptophan betaine levels	tryptophan betaine measurement	EFO_0021017	3e-42	NA	3	-42	FALSE	FALSE	8,216 European ancestry individuals	NA	15429826	36635386	2023-01-12	Nat Genet	Genomic atlas of the plasma metabolome prioritizes metabolites implicated in human diseases.	Chen Y	NA
rs7705826	1	G	NA	119897031	GCST90199621	Carnitine levels	carnitine measurement	EFO_0010469	2e-22	NA	2	-22	FALSE	FALSE	8,192 European ancestry individuals	NA	15427953	36635386	2023-01-12	Nat Genet	Genomic atlas of the plasma metabolome prioritizes metabolites implicated in human diseases.	Chen Y	NA
rs7705826	1	G	NA	119911803	GCST90200646	X-24801 levels	metabolite measurement	EFO_0004725	4e-10	NA	4	-10	FALSE	FALSE	8,059 European ancestry individuals	NA	15424806	36635386	2023-01-12	Nat Genet	Genomic atlas of the plasma metabolome prioritizes metabolites implicated in human diseases.	Chen Y	NA
rs140527149	1	C	NA	119897300	GCST90199640	4-guanidinobutanoate levels	4-guanidinobutanoate measurement	EFO_0800003	8e-236	NA	8	-236	FALSE	FALSE	8,144 European ancestry individuals	NA	15428161	36635386	2023-01-12	Nat Genet	Genomic atlas of the plasma metabolome prioritizes metabolites implicated in human diseases.	Chen Y	NA
rs10168931	1	A	NA	119767566	GCST90245310	N-acetyl-1-methylhistidine levels	N-acetyl-1-methylhistidine measurement	EFO_0800065	0	NA	1	-1177	FALSE	FALSE	14,296 European ancestry individuals	5,698 European ancestry individuals	NA	36357675	2022-11-10	Nat Med	Rare and common genetic determinants of metabolic individuality and their effects on human health.	Surendran P	NA
rs10168931	1	A	NA	104922672	GCST90257536	N-acetylornithine levels in chronic kidney disease	N-acetylornithine measurement	EFO_0021538	2e-86	NA	2	-86	FALSE	FALSE	822 European ancestry individuals	NA	9097073	35120996	2022-02-01	Kidney Int	Trans-ethnic genome-wide association study of blood metabolites in the chronic renal insufficiency cohort (CRIC) study.	Rhee EP	NA
rs10168931	1	A	NA	104927057	GCST90258136	N6-acetyllysine levels in chronic kidney disease	N6-acetyllysine measurement	EFO_0800036	6e-24	NA	6	-24	FALSE	FALSE	687 African American individuals	NA	15449934	35120996	2022-02-01	Kidney Int	Trans-ethnic genome-wide association study of blood metabolites in the chronic renal insufficiency cohort (CRIC) study.	Rhee EP	NA
rs10168931	1	A	NA	119622419	GCST90299861	Metabolite levels (2-aminooctanoate)	2-aminooctanoate measurement	EFO_0800349	2e-161	NA	2	-161	FALSE	FALSE	9,860 European, Hispanic or African American individuals	1,734 Hispanic ancestry children, 6,744 European or African American individuals	15660619	37253714	2023-05-30	Nat Commun	Whole-Genome Sequencing Analysis of Human Metabolome in Multi-Ethnic Populations.	Feofanova EV	NA
rs10168931	1	A	NA	119897104	GCST90199627	N-alpha-acetylornithine levels	N-alpha-acetylornithine measurement	EFO_0800006	1e-21	NA	1	-21	FALSE	FALSE	5,606 European ancestry individuals	NA	15291122	36635386	2023-01-12	Nat Genet	Genomic atlas of the plasma metabolome prioritizes metabolites implicated in human diseases.	Chen Y	NA
rs10168931	1	A	NA	104927109	GCST90258142	N-acetylphenylalanine levels in chronic kidney disease	N-acetylphenylalanine measurement	EFO_0800019	7e-13	NA	7	-13	FALSE	FALSE	687 African American individuals	NA	15449934	35120996	2022-02-01	Kidney Int	Trans-ethnic genome-wide association study of blood metabolites in the chronic renal insufficiency cohort (CRIC) study.	Rhee EP	NA
rs10168931	1	A	NA	119631226	GCST90300388	Metabolite levels (N-acetyl-3-methylhistidine)	N-acetyl-3-methylhistidine measurement	EFO_0800044	2e-65	NA	2	-65	FALSE	FALSE	4,878 European, Hispanic or African American individuals	up to 2,466 African American individuals, up to 15,619 European ancestry individuals, 1,734 Hispanic ancestry children	15660619	37253714	2023-05-30	Nat Commun	Whole-Genome Sequencing Analysis of Human Metabolome in Multi-Ethnic Populations.	Feofanova EV	NA
rs10168931	1	A	0.21	55906987	GCST009733	Urinary metabolite levels in chronic kidney disease	urinary metabolite measurement	EFO_0005116	0	(N2-acetyllysine)	8	-357	FALSE	FALSE	1,221 cases	406 cases	7750367	31959995	2020-01-20	Nat Genet	Genetic studies of urinary metabolites illuminate mechanisms of detoxification and excretion in humans.	Schlosser P	0000-0002-8460-0462
rs10168931	1	A	0.21	55907090	GCST009733	Urinary metabolite levels in chronic kidney disease	urinary metabolite measurement	EFO_0005116	9e-66	(N-acetyltyrosine)	9	-66	FALSE	FALSE	1,221 cases	406 cases	7750367	31959995	2020-01-20	Nat Genet	Genetic studies of urinary metabolites illuminate mechanisms of detoxification and excretion in humans.	Schlosser P	0000-0002-8460-0462
rs10168931	1	A	NA	105636561	GCST90265700	Plasma N6-acetyllysine levels in chronic kidney disease	N6-acetyllysine measurement	EFO_0800036	2e-11	NA	2	-11	FALSE	FALSE	4,960 European ancestry individuals	NA	7723840	37277652	2023-06-05	Nat Genet	Genetic studies of paired metabolomes reveal enzymatic and transport processes at the interface of plasma and urine.	Schlosser P	NA
rs10168931	1	A	NA	119626822	GCST90300128	Metabolite levels (N-acetylarginine; N-alpha-acetylarginine)	N-acetylarginine measurement	EFO_0021429	5e-303	NA	5	-303	FALSE	FALSE	9,179 European, Hispanic or African American individuals	1,734 Hispanic ancestry children, 6,752 European or African American individuals	15660619	37253714	2023-05-30	Nat Commun	Whole-Genome Sequencing Analysis of Human Metabolome in Multi-Ethnic Populations.	Feofanova EV	NA
rs10168931	1	A	NA	119768249	GCST90245333	N-acetyltyrosine levels	N-acetyltyrosine measurement	EFO_0020021	0	NA	1	-772	FALSE	FALSE	14,296 European ancestry individuals	5,698 European ancestry individuals	NA	36357675	2022-11-10	Nat Med	Rare and common genetic determinants of metabolic individuality and their effects on human health.	Surendran P	NA
rs10168931	1	A	NA	119907101	GCST90200288	N-acetylleucine levels	N-acetylleucine measurement	EFO_0800116	5e-283	NA	5	-283	FALSE	FALSE	7,905 European ancestry individuals	NA	15416611	36635386	2023-01-12	Nat Genet	Genomic atlas of the plasma metabolome prioritizes metabolites implicated in human diseases.	Chen Y	NA
rs10168931	1	A	NA	101420851	GCST90178402	Metabolite peak levels (QI8703)	metabolite measurement	EFO_0004725	3e-77	NA	3	-77	FALSE	FALSE	2,466 Black/admixed ancestry individuals	up to 1,653 European, Hispanic, Asian or Black individuals	162333	35995766	2022-08-22	Nat Commun	Whole Genome Association Study of the Plasma Metabolome Identifies Metabolites Linked to Cardiometabolic Disease in Black Individuals.	Tahir UA	NA
rs10168931	1	A	NA	119767205	GCST90245291	Methionine sulfone levels	methionine sulfone measurement	EFO_0800072	0	NA	4	-342	FALSE	FALSE	14,296 European ancestry individuals	5,698 European ancestry individuals	NA	36357675	2022-11-10	Nat Med	Rare and common genetic determinants of metabolic individuality and their effects on human health.	Surendran P	NA
rs10168931	1	A	NA	119622157	GCST90299847	Metabolite levels (N-acetyl-1-methylhistidine)	N-acetyl-1-methylhistidine measurement	EFO_0800065	5e-303	NA	5	-303	FALSE	FALSE	8,644 European, Hispanic or African American individuals	up to 2,466 African American individuals, up to 15,619 European ancestry individuals, 1,734 Hispanic ancestry children	15660619	37253714	2023-05-30	Nat Commun	Whole-Genome Sequencing Analysis of Human Metabolome in Multi-Ethnic Populations.	Feofanova EV	NA
rs10168931	1	A	NA	119635990	GCST90300687	Metabolite levels (N-acetyl-2-aminooctanoate)	N-acetyl-2-aminooctanoate measurement	EFO_0800567	1e-68	NA	1	-68	FALSE	FALSE	2,433 European, Hispanic or African American individuals	up to 2,466 African American individuals, up to 15,619 European ancestry individuals, 1,734 Hispanic ancestry children	15660619	37253714	2023-05-30	Nat Commun	Whole-Genome Sequencing Analysis of Human Metabolome in Multi-Ethnic Populations.	Feofanova EV	NA
rs10168931	1	A	NA	119913057	GCST90200708	X-12112 levels	X-12112 measurement	EFO_0800705	7e-12	NA	7	-12	FALSE	FALSE	8,211 European ancestry individuals	NA	15429523	36635386	2023-01-12	Nat Genet	Genomic atlas of the plasma metabolome prioritizes metabolites implicated in human diseases.	Chen Y	NA
rs10168931	1	A	NA	162373039	GCST90318626	Brain N-delta-acetylornithine levels	N-delta-acetylornithine measurement	EFO_0800067	8e-23	NA	8	-23	FALSE	FALSE	1,016 European ancestry individuals	NA	11730704	39528826	2024-11-11	Nat Genet	Genetic architecture of cerebrospinal fluid and brain metabolite levels and the genetic colocalization of metabolites with human traits.	Wang C	0000-0001-5253-0490
rs10168931	1	A	NA	119626690	GCST90300121	Metabolite levels (N2-acetyllysine)	level of N(2)-acetyl-L-lysine in blood	OBA_2050399	5e-303	NA	5	-303	FALSE	FALSE	6,690 European, Hispanic or African American individuals	up to 2,466 African American individuals, up to 15,619 European ancestry individuals, 1,734 Hispanic ancestry children	15660619	37253714	2023-05-30	Nat Commun	Whole-Genome Sequencing Analysis of Human Metabolome in Multi-Ethnic Populations.	Feofanova EV	NA
rs10168931	1	A	NA	119767647	GCST90245314	N-acetylarginine levels	N-acetylarginine measurement	EFO_0021429	0	NA	3	-1682	FALSE	FALSE	14,296 European ancestry individuals	5,698 European ancestry individuals	NA	36357675	2022-11-10	Nat Med	Rare and common genetic determinants of metabolic individuality and their effects on human health.	Surendran P	NA
rs10168931	1	A	NA	119772956	GCST90245510	X-11787 levels	X-11787 measurement	EFO_0021258	1e-301	NA	1	-301	FALSE	FALSE	14,296 European ancestry individuals	5,698 European ancestry individuals	NA	36357675	2022-11-10	Nat Med	Rare and common genetic determinants of metabolic individuality and their effects on human health.	Surendran P	NA
rs10168931	1	A	NA	119912381	GCST90200675	N-acetyltyrosine levels	N-acetyltyrosine measurement	EFO_0020021	0	NA	2	-471	FALSE	FALSE	7,841 European ancestry individuals	NA	15413664	36635386	2023-01-12	Nat Genet	Genomic atlas of the plasma metabolome prioritizes metabolites implicated in human diseases.	Chen Y	NA
rs10168931	1	A	NA	119627171	GCST90300143	Metabolite levels (N-acetyltyrosine)	N-acetyltyrosine measurement	EFO_0020021	3e-240	NA	3	-240	FALSE	FALSE	7,690 European, Hispanic or African American individuals	up to 2,466 African American individuals, up to 15,619 European ancestry individuals, 1,734 Hispanic ancestry children	15660619	37253714	2023-05-30	Nat Commun	Whole-Genome Sequencing Analysis of Human Metabolome in Multi-Ethnic Populations.	Feofanova EV	NA
rs10168931	1	A	NA	119897219	GCST90199637	N-acetylglutamate levels	N-acetylglutamate measurement	EFO_0800005	2e-11	NA	2	-11	FALSE	FALSE	7,802 European ancestry individuals	NA	15414233	36635386	2023-01-12	Nat Genet	Genomic atlas of the plasma metabolome prioritizes metabolites implicated in human diseases.	Chen Y	NA
rs10168931	1	A	NA	119912415	GCST90200677	N-acetylphenylalanine levels	N-acetylphenylalanine measurement	EFO_0800019	0	NA	2	-365	FALSE	FALSE	8,228 European ancestry individuals	NA	15430074	36635386	2023-01-12	Nat Genet	Genomic atlas of the plasma metabolome prioritizes metabolites implicated in human diseases.	Chen Y	NA
rs10168931	1	A	NA	119773740	GCST90245547	X-12511 levels	metabolite measurement	EFO_0004725	0	NA	2	-373	FALSE	FALSE	14,296 European ancestry individuals	5,698 European ancestry individuals	NA	36357675	2022-11-10	Nat Med	Rare and common genetic determinants of metabolic individuality and their effects on human health.	Surendran P	NA
rs10168931	1	A	NA	119912442	GCST90200678	N-acetylasparagine levels	Blood N-acetylasparagine measurement	EFO_0022206	0	NA	2	-1324	FALSE	FALSE	7,935 European ancestry individuals	NA	15419345	36635386	2023-01-12	Nat Genet	Genomic atlas of the plasma metabolome prioritizes metabolites implicated in human diseases.	Chen Y	NA
rs10168931	1	A	NA	119768302	GCST90245335	N-delta-acetylornithine levels	N-delta-acetylornithine measurement	EFO_0800067	0	NA	3	-1343	FALSE	FALSE	14,296 European ancestry individuals	5,698 European ancestry individuals	NA	36357675	2022-11-10	Nat Med	Rare and common genetic determinants of metabolic individuality and their effects on human health.	Surendran P	NA
rs10168931	1	A	NA	119912459	GCST90200679	N-acetylarginine levels	N-acetylarginine measurement	EFO_0021429	0	NA	9	-1111	FALSE	FALSE	8,271 European ancestry individuals	NA	15431504	36635386	2023-01-12	Nat Genet	Genomic atlas of the plasma metabolome prioritizes metabolites implicated in human diseases.	Chen Y	NA
rs10168931	1	A	NA	119627212	GCST90300145	Metabolite levels (N-delta-acetylornithine)	N-delta-acetylornithine measurement	EFO_0800067	5e-303	NA	5	-303	FALSE	FALSE	7,872 European, Hispanic or African American individuals	up to 2,466 African American individuals, up to 15,619 European ancestry individuals, 1,734 Hispanic ancestry children	15660619	37253714	2023-05-30	Nat Commun	Whole-Genome Sequencing Analysis of Human Metabolome in Multi-Ethnic Populations.	Feofanova EV	NA
rs10168931	1	A	NA	101400936	GCST90176292	N-acetylornithine levels	N-acetylornithine measurement	EFO_0021538	4e-181	NA	4	-181	FALSE	FALSE	2,466 Black/admixed ancestry individuals	up to 1,653 European, Hispanic, Asian or Black individuals	170149	35995766	2022-08-22	Nat Commun	Whole Genome Association Study of the Plasma Metabolome Identifies Metabolites Linked to Cardiometabolic Disease in Black Individuals.	Tahir UA	NA
rs10168931	1	A	NA	119902700	GCST90200015	N-acetylkynurenine (2) levels	N-acetylkynurenine (2) measurement	EFO_0800083	1e-226	NA	1	-226	FALSE	FALSE	6,193 European ancestry individuals	NA	15336781	36635386	2023-01-12	Nat Genet	Genomic atlas of the plasma metabolome prioritizes metabolites implicated in human diseases.	Chen Y	NA
rs10168931	1	A	NA	119912398	GCST90200676	N-acetylglutamine levels	N-acetylglutamine measurement	EFO_0800017	0	NA	3	-883	FALSE	FALSE	8,181 European ancestry individuals	NA	15428829	36635386	2023-01-12	Nat Genet	Genomic atlas of the plasma metabolome prioritizes metabolites implicated in human diseases.	Chen Y	NA
rs10168931	1	A	NA	119912723	GCST90200691	N-delta-acetylornithine levels	N-delta-acetylornithine measurement	EFO_0800067	0	NA	3	-863	FALSE	FALSE	8,259 European ancestry individuals	NA	15430697	36635386	2023-01-12	Nat Genet	Genomic atlas of the plasma metabolome prioritizes metabolites implicated in human diseases.	Chen Y	NA
rs4988235	1	A	0.66	12223242	GCST002783	Body mass index	body mass index	EFO_0004340	5e-06	(EA)	5	-6	FALSE	FALSE	up to 104,666 European ancestry male individuals, up to 132,115 European ancestry female individuals, 370 African American male individuals, 517 African American female individuals, 512 Hispanic male individuals, 764 Hispanic female individuals	up to 48,274 European ancestry male individuals, up to 39,864 European ancestry female individuals, 2,441 African American or Afro-Caribbean male individuals, 6,314 African American or Afro-Caribbean female individuals, 919 Filipino male individuals, 828 Filipino female individuals, 205 Seychellois male individuals, 287 Seychellois female individuals, 2,964 South Asian ancestry male individuals, …	2550021	25673413	2015-02-12	Nature	Genetic studies of body mass index yield new insights for obesity biology.	Locke AE	0000-0001-6227-198X
rs4988235	1	A	0.646	12223470	GCST002783	Body mass index	body mass index	EFO_0004340	2e-06	NA	2	-6	FALSE	FALSE	up to 104,666 European ancestry male individuals, up to 132,115 European ancestry female individuals, 370 African American male individuals, 517 African American female individuals, 512 Hispanic male individuals, 764 Hispanic female individuals	up to 48,274 European ancestry male individuals, up to 39,864 European ancestry female individuals, 2,441 African American or Afro-Caribbean male individuals, 6,314 African American or Afro-Caribbean female individuals, 919 Filipino male individuals, 828 Filipino female individuals, 205 Seychellois male individuals, 287 Seychellois female individuals, 2,964 South Asian ancestry male individuals, …	2550021	25673413	2015-02-12	Nature	Genetic studies of body mass index yield new insights for obesity biology.	Locke AE	0000-0001-6227-198X
rs4988235	1	A	0.66585	30524071	GCST005951	Body mass index	body mass index	EFO_0004340	1e-09	NA	1	-9	FALSE	FALSE	up to 309,889 European ancestry individuals	NA	2800000	26426971	2015-10-01	PLoS Genet	The Influence of Age and Sex on Genetic Associations with Adult Body Size and Shape: A Large-Scale Genome-Wide Interaction Study.	Winkler TW	NA
rs4988235	1	G	NA	163011493	GCST90475153	Body mass index (BMI, maximum, inv-normal transformed)	body mass index	EFO_0004340	2e-59	NA	2	-59	FALSE	FALSE	424,231 European ancestry individuals	NA	44300000	39024449	2024-07-19	Science	Diversity and scale: Genetic architecture of 2068 traits in the VA Million Veteran Program.	Verma A	0000-0002-5063-9107
rs4988235	1	G	NA	163309479	GCST90479523	Body mass index (BMI, minimum, inv-normal transformed)	body mass index	EFO_0004340	1e-26	NA	1	-26	FALSE	FALSE	118,992 African American or Afro-Caribbean individuals, 57,794 Hispanic or Latin American individuals, 6,384 East Asian ancestry individuals, 424,217 European ancestry individuals	NA	44300000	39024449	2024-07-19	Science	Diversity and scale: Genetic architecture of 2068 traits in the VA Million Veteran Program.	Verma A	0000-0002-5063-9107
rs4988235	1	A	0.651665	62223757	GCST010397	Gut microbiota (bacterial taxa, rank normal transformation method)	gut microbiome measurement	EFO_0007874	1e-06	(G_Bifidobacterium_RNT)	1	-6	FALSE	FALSE	2,223 European ancestry individuals	1,667 European ancestry individuals	7711310	32572223	2020-06-22	Nat Microbiol	Genome-wide associations of human gut microbiome variation and implications for causal inference analyses.	Hughes DA	0000-0002-9644-8998
rs4988235	1	G	NA	94879703	GCST90032588	Turicibacter sp001543345 abundance in stool	gut microbiome measurement	EFO_0007874	1e-10	NA	1	-10	FALSE	FALSE	5,959 Finnish ancestry individuals	NA	7980478	35115689	2022-02-03	Nat Genet	Combined effects of host genetics and diet on human gut microbiota and incident disease in a single population cohort.	Qin Y	0000-0003-3956-4711
rs4988235	1	G	NA	96180970	GCST90092949	Free cholesterol to total lipids ratio in small HDL	Free cholesterol:total lipids ratio; high density lipoprotein cholesterol measurement	EFO_0020945; EFO_0004612	2e-08	NA	2	-8	FALSE	FALSE	115,082 European ancestry individuals	NA	11722792	35213538	2022-02-25	PLoS Biol	Characterising metabolomic signatures of lipid-modifying therapies through drug target mendelian randomisation.	Richardson TG	NA
rs4988235	1	G	NA	96219964	GCST90092803	Acetate levels	acetate measurement	EFO_0010112	6e-10	NA	6	-10	FALSE	FALSE	115,050 European ancestry individuals	NA	11722792	35213538	2022-02-25	PLoS Biol	Characterising metabolomic signatures of lipid-modifying therapies through drug target mendelian randomisation.	Richardson TG	NA
rs4988235	1	A	NA	101156033	GCST90139419	Indolepropionate levels	indolepropionate measurement	EFO_0021016	2e-13	NA	2	-13	FALSE	FALSE	6,136 Finnish ancestry individuals	NA	16000000	35347128	2022-03-28	Nat Commun	Genome-wide association studies of metabolites in Finnish men identify disease-relevant loci.	Yin X	NA
rs4988235	1	A	NA	119776845	GCST90245697	X-21821 levels	X-21821 measurement	EFO_0800829	3e-19	NA	3	-19	FALSE	FALSE	14,296 European ancestry individuals	5,698 European ancestry individuals	NA	36357675	2022-11-10	Nat Med	Rare and common genetic determinants of metabolic individuality and their effects on human health.	Surendran P	NA
rs4988235	1	G	NA	162997859	GCST90475115	Alanine transaminase (ALT, minimum, inv-norm transformed)	serum alanine aminotransferase amount	OBA_2050062	1e-16	NA	1	-16	FALSE	FALSE	406,784 European ancestry individuals	NA	44300000	39024449	2024-07-19	Science	Diversity and scale: Genetic architecture of 2068 traits in the VA Million Veteran Program.	Verma A	0000-0002-5063-9107
rs4988235	1	G	NA	163016392	GCST90475158	Body mass index (BMI, minimum, inv-normal transformed)	body mass index	EFO_0004340	6e-12	NA	6	-12	FALSE	FALSE	118,992 African American or Afro-Caribbean individuals	NA	44300000	39024449	2024-07-19	Science	Diversity and scale: Genetic architecture of 2068 traits in the VA Million Veteran Program.	Verma A	0000-0002-5063-9107
rs4988235	1	G	NA	163268940	GCST90476463	Weight (mean, inv-normal transformed)	body weight	EFO_0004338	1e-82	NA	1	-82	FALSE	FALSE	425,535 European ancestry individuals	NA	44300000	39024449	2024-07-19	Science	Diversity and scale: Genetic architecture of 2068 traits in the VA Million Veteran Program.	Verma A	0000-0002-5063-9107
rs4988235	1	G	NA	163446253	GCST90480728	Weight (minimum, inv-normal transformed)	body weight	EFO_0004338	5e-33	NA	5	-33	FALSE	FALSE	119,286 African American or Afro-Caribbean individuals, 57,954 Hispanic or Latin American individuals, 6,419 East Asian ancestry individuals, 425,537 European ancestry individuals	NA	44300000	39024449	2024-07-19	Science	Diversity and scale: Genetic architecture of 2068 traits in the VA Million Veteran Program.	Verma A	0000-0002-5063-9107
rs4988235	1	G	NA	80618813	GCST90017110	Gut microbiota abundance (phylum Actinobacteria id.400)	gut microbiome measurement	EFO_0007874	1e-13	NA	1	-13	FALSE	FALSE	14,306 European ancestry individuals, 811 Korean ancestry individuals, 1,097 Hispanic individuals, 114 African American individuals, 481 Middle Eastern ancestry individuals, 1,531 unknown and other admixed ancestry individuals	NA	NA	33462485	2021-01-18	Nat Genet	Large-scale association analyses identify host factors influencing human gut microbiome composition.	Kurilshikov A	0000-0003-2541-5627
rs4988235	1	G	NA	162997342	GCST90475114	Alanine transaminase (ALT, minimum, inv-norm transformed)	serum alanine aminotransferase amount	OBA_2050062	1e-11	NA	1	-11	FALSE	FALSE	115,132 African American or Afro-Caribbean individuals	NA	44300000	39024449	2024-07-19	Science	Diversity and scale: Genetic architecture of 2068 traits in the VA Million Veteran Program.	Verma A	0000-0002-5063-9107
rs4988235	1	G	NA	163302536	GCST90479508	Alanine transaminase (ALT, minimum, inv-norm transformed)	serum alanine aminotransferase amount	OBA_2050062	8e-22	NA	8	-22	FALSE	FALSE	115,132 African American or Afro-Caribbean individuals, 55,858 Hispanic or Latin American individuals, 6,027 East Asian ancestry individuals, 406,784 European ancestry individuals	NA	44300000	39024449	2024-07-19	Science	Diversity and scale: Genetic architecture of 2068 traits in the VA Million Veteran Program.	Verma A	0000-0002-5063-9107
rs4988235	1	G	NA	94874254	GCST90032200	Bacilli A abundance in stool	gut microbiome measurement	EFO_0007874	2e-08	NA	2	-8	FALSE	FALSE	5,959 Finnish ancestry individuals	NA	7980478	35115689	2022-02-03	Nat Genet	Combined effects of host genetics and diet on human gut microbiota and incident disease in a single population cohort.	Qin Y	0000-0003-3956-4711
rs4988235	1	A	NA	102518478	GCST90241728	Lactase-phlorizin hydrolase levels (LCT.9017.58.3)	lactase-phlorizin hydrolase measurement	EFO_0801753	2e-222	NA	2	-222	FALSE	FALSE	3,301 European ancestry individuals	NA	10572788	29875488	2018-06-06	Nature	Genomic atlas of the human plasma proteome.	Sun BB	NA
rs4988235	1	G	NA	163443734	GCST90480726	Weight (maximum, inv-normal transformed)	body weight	EFO_0004338	2e-33	NA	2	-33	FALSE	FALSE	119,284 African American or Afro-Caribbean individuals, 57,954 Hispanic or Latin American individuals, 6,419 East Asian ancestry individuals, 425,541 European ancestry individuals	NA	44300000	39024449	2024-07-19	Science	Diversity and scale: Genetic architecture of 2068 traits in the VA Million Veteran Program.	Verma A	0000-0002-5063-9107
rs4988235	1	A	0.508	75061866	GCST011343	Body fat percentage and LDL-C (pairwise)	body fat percentage; low density lipoprotein cholesterol measurement	EFO_0007800; EFO_0004611	2e-13	NA	2	-13	FALSE	FALSE	263,726 European ancestry individuals, 10,061 East Asian, South Asian and African American ancestry individuals	NA	2331072	33619380	2021-02-22	Nat Metab	Genome-wide discovery of genetic loci that uncouple excess adiposity from its comorbidities.	Huang LO	0000-0001-7592-0942
rs4988235	1	A	NA	105633638	GCST90265429	Urine lactose levels in chronic kidney disease	lactose measurement	EFO_0010507	4e-34	NA	4	-34	FALSE	FALSE	4,887 European ancestry individuals	NA	7724543	37277652	2023-06-05	Nat Genet	Genetic studies of paired metabolomes reveal enzymatic and transport processes at the interface of plasma and urine.	Schlosser P	NA
rs4988235	1	G	NA	163021508	GCST90475165	Blood urea nitrogen (BUN, mean, inv-norm transformed)	blood urea nitrogen amount	OBA_VT0005265	7e-24	NA	7	-24	FALSE	FALSE	418,647 European ancestry individuals	NA	44300000	39024449	2024-07-19	Science	Diversity and scale: Genetic architecture of 2068 traits in the VA Million Veteran Program.	Verma A	0000-0002-5063-9107
rs4988235	1	G	NA	96164910	GCST90092901	Phospholipids to total lipids ratio in medium HDL	Phospholipids:total lipids ratio; high density lipoprotein cholesterol measurement	EFO_0020946; EFO_0004612	1e-09	NA	1	-9	FALSE	FALSE	115,082 European ancestry individuals	NA	11722792	35213538	2022-02-25	PLoS Biol	Characterising metabolomic signatures of lipid-modifying therapies through drug target mendelian randomisation.	Richardson TG	NA
rs4988235	1	G	NA	163447219	GCST90480729	What is your weight? (pounds, inv-normal transformed)	body weight	EFO_0004338	2e-25	NA	2	-25	FALSE	FALSE	52,481 African American or Afro-Caribbean individuals, 27,471 Hispanic or Latin American individuals, 3,165 East Asian ancestry individuals, 288,216 European ancestry individuals	NA	44300000	39024449	2024-07-19	Science	Diversity and scale: Genetic architecture of 2068 traits in the VA Million Veteran Program.	Verma A	0000-0002-5063-9107
rs4988235	1	A	NA	119897371	GCST90199648	1,5-anhydroglucitol (1,5-ag) levels	1,5 anhydroglucitol measurement	EFO_0008009	7e-16	NA	7	-16	FALSE	FALSE	8,139 European ancestry individuals	NA	15427754	36635386	2023-01-12	Nat Genet	Genomic atlas of the plasma metabolome prioritizes metabolites implicated in human diseases.	Chen Y	NA
rs4988235	1	G	NA	163022418	GCST90475168	Blood urea nitrogen (BUN, minimum, inv-norm transformed)	blood urea nitrogen amount	OBA_VT0005265	3e-23	NA	3	-23	FALSE	FALSE	419,128 European ancestry individuals	NA	44300000	39024449	2024-07-19	Science	Diversity and scale: Genetic architecture of 2068 traits in the VA Million Veteran Program.	Verma A	0000-0002-5063-9107
rs4988235	1	G	NA	35038025	GCST006368	Body mass index	body mass index	EFO_0004340	5e-09	NA	5	-9	FALSE	FALSE	315,347 European ancestry individuals, 8,322 Hispanic/Latino individuals, 7,290 East Asian ancestry individuals, 3,069 African American individuals, 459 South Asian ancestry individuals	431,743 European ancestry individuals, 9,275 South Asian ancestry individuals, 8,261 African British individuals, 1,822 East Asian ancestry individuals, 7,620 individuals	28613428	30108127	2018-08-14	Genetics	A Large Multi-ethnic Genome-Wide Association Study of Adult Body Mass Index Identifies Novel Loci.	Hoffmann TJ	NA
rs4988235	1	A	NA	105644587	GCST90266581	Urine X-23331 levels in chronic kidney disease	metabolite measurement	EFO_0004725	3e-13	NA	3	-13	FALSE	FALSE	4,779 European ancestry individuals	NA	7724126	37277652	2023-06-05	Nat Genet	Genetic studies of paired metabolomes reveal enzymatic and transport processes at the interface of plasma and urine.	Schlosser P	NA
rs4988235	1	A	NA	133849239	GCST90301941	Acetate levels	acetate measurement	EFO_0010112	1e-11	NA	1	-11	FALSE	FALSE	4,435 East Asian ancestry individuals, 11,340 South Asian ancestry individuals, 120,241 European ancestry individuals	NA	13366842	38448586	2024-03-06	Nature	Genome-wide characterization of circulating metabolic biomarkers.	Karjalainen MK	NA
rs4988235	1	G	NA	163263511	GCST90476460	Weight (maximum, inv-normal transformed)	body weight	EFO_0004338	4e-85	NA	4	-85	FALSE	FALSE	425,541 European ancestry individuals	NA	44300000	39024449	2024-07-19	Science	Diversity and scale: Genetic architecture of 2068 traits in the VA Million Veteran Program.	Verma A	0000-0002-5063-9107
rs4988235	1	G	NA	163019231	GCST90475159	Body mass index (BMI, minimum, inv-normal transformed)	body mass index	EFO_0004340	2e-43	NA	2	-43	FALSE	FALSE	424,217 European ancestry individuals	NA	44300000	39024449	2024-07-19	Science	Diversity and scale: Genetic architecture of 2068 traits in the VA Million Veteran Program.	Verma A	0000-0002-5063-9107
rs4988235	1	G	NA	163106245	GCST90475412	low density lipoprotein cholesterol (LDLC, maximum, inv-norm transformed)	low density lipoprotein cholesterol measurement	EFO_0004611	2e-13	NA	2	-13	FALSE	FALSE	404,687 European ancestry individuals	NA	44300000	39024449	2024-07-19	Science	Diversity and scale: Genetic architecture of 2068 traits in the VA Million Veteran Program.	Verma A	0000-0002-5063-9107
rs4988235	1	G	NA	94877787	GCST90032456	Lactobacillus B abundance in stool	gut microbiome measurement	EFO_0007874	9e-09	NA	9	-9	FALSE	FALSE	5,959 Finnish ancestry individuals	NA	7980478	35115689	2022-02-03	Nat Genet	Combined effects of host genetics and diet on human gut microbiota and incident disease in a single population cohort.	Qin Y	0000-0003-3956-4711
rs4988235	1	G	NA	163308604	GCST90479522	Body mass index (BMI, mean, inv-normal transformed)	body mass index	EFO_0004340	1e-28	NA	1	-28	FALSE	FALSE	118,993 African American or Afro-Caribbean individuals, 57,793 Hispanic or Latin American individuals, 6,384 East Asian ancestry individuals, 424,221 European ancestry individuals	NA	44300000	39024449	2024-07-19	Science	Diversity and scale: Genetic architecture of 2068 traits in the VA Million Veteran Program.	Verma A	0000-0002-5063-9107
rs4988235	1	A	0.508	73197532	GCST011335	Body mass index and LDL-C (pairwise)	body mass index; low density lipoprotein cholesterol measurement	EFO_0004340; EFO_0004611	2e-12	NA	2	-12	FALSE	FALSE	495,344 European ancestry individuals,16,962 East Asian, South Asian, Hispanic and African American ancestry individuals	NA	2331072	33619380	2021-02-22	Nat Metab	Genome-wide discovery of genetic loci that uncouple excess adiposity from its comorbidities.	Huang LO	0000-0001-7592-0942
rs4988235	1	G	NA	94877745	GCST90032454	Lactobacillus B ruminis abundance in stool	gut microbiome measurement	EFO_0007874	3e-10	NA	3	-10	FALSE	FALSE	5,959 Finnish ancestry individuals	NA	7980478	35115689	2022-02-03	Nat Genet	Combined effects of host genetics and diet on human gut microbiota and incident disease in a single population cohort.	Qin Y	0000-0003-3956-4711
rs4988235	1	G	NA	96197418	GCST90092994	Degree of unsaturation	fatty acid amount	OBA_VT0010046	1e-10	NA	1	-10	FALSE	FALSE	115,006 European ancestry individuals	NA	11722792	35213538	2022-02-25	PLoS Biol	Characterising metabolomic signatures of lipid-modifying therapies through drug target mendelian randomisation.	Richardson TG	NA
rs4988235	1	A	NA	119775451	GCST90245631	X-17351 levels	X-17351 measurement	EFO_0800774	6e-20	NA	6	-20	FALSE	FALSE	14,296 European ancestry individuals	5,698 European ancestry individuals	NA	36357675	2022-11-10	Nat Med	Rare and common genetic determinants of metabolic individuality and their effects on human health.	Surendran P	NA
rs4988235	1	G	NA	94874563	GCST90032222	Bifidobacterium bifidum abundance in stool	gut microbiome measurement	EFO_0007874	9e-17	NA	9	-17	FALSE	FALSE	5,959 Finnish ancestry individuals	NA	7980478	35115689	2022-02-03	Nat Genet	Combined effects of host genetics and diet on human gut microbiota and incident disease in a single population cohort.	Qin Y	0000-0003-3956-4711
rs4988235	1	G	NA	94874855	GCST90032245	Brevibacillaceae abundance in stool	gut microbiome measurement	EFO_0007874	1e-08	NA	1	-8	FALSE	FALSE	5,959 Finnish ancestry individuals	NA	7980478	35115689	2022-02-03	Nat Genet	Combined effects of host genetics and diet on human gut microbiota and incident disease in a single population cohort.	Qin Y	0000-0003-3956-4711
rs4988235	1	NA	NA	104165314	GCST90250902	Medication use for hyperlipidemia (number of purchases)	antihyperlipidemic drug use measurement	EFO_0803367	9e-10	NA	9	-10	FALSE	FALSE	567,671 European ancestry individuals	NA	NA	36653479	2023-01-18	Nat Med	Genetic predictors of lifelong medication-use patterns in cardiometabolic diseases.	Kiiskinen T	NA
rs4988235	1	G	NA	163307620	GCST90479521	Body mass index (BMI, maximum, inv-normal transformed)	body mass index	EFO_0004340	8e-27	NA	8	-27	FALSE	FALSE	118,995 African American or Afro-Caribbean individuals, 57,796 Hispanic or Latin American individuals, 6,384 East Asian ancestry individuals, 424,231 European ancestry individuals	NA	44300000	39024449	2024-07-19	Science	Diversity and scale: Genetic architecture of 2068 traits in the VA Million Veteran Program.	Verma A	0000-0002-5063-9107
rs4988235	1	G	NA	163356093	GCST90479676	mean corpuscular volume (MCV, mean, inv-norm transformed)	erythrocyte volume	OBA_0003460	7e-13	NA	7	-13	FALSE	FALSE	114,862 African American or Afro-Caribbean individuals, 55,793 Hispanic or Latin American individuals, 5,950 East Asian ancestry individuals, 407,350 European ancestry individuals	NA	44300000	39024449	2024-07-19	Science	Diversity and scale: Genetic architecture of 2068 traits in the VA Million Veteran Program.	Verma A	0000-0002-5063-9107
rs4988235	1	A	0.6486	19283800	GCST004066	Hip circumference	hip circumference	OBA_1000032	2e-08	(EA)	2	-8	FALSE	FALSE	up to 56,910 European ancestry men, up to 86,570 European ancestry women	up to 36,570 European ancestry men, 30,172 European ancestry women, 915 Filipino ancestry men, 735 Filipino ancestry women, 2,351 African American/Afro-Caribbean ancestry men, 6,258 African American/Afro-Caribbean ancestry women, 2,285 South Asian ancestry men, 506 South Asian ancestry women, 195 Seychellois ancestry men, 266 Seychellois ancestry women	2542447	25673412	2015-02-12	Nature	New genetic loci link adipose and insulin biology to body fat distribution.	Shungin D	0000-0001-7900-5856
rs4988235	1	G	0.147656	63147864	GCST006585	Blood protein levels	blood protein amount	OBA_VT0005416	5e-210	(LCT, 9017_58_3)	5	-210	FALSE	FALSE	3,200 European ancestry individuals	NA	1000000	30072576	2018-08-02	Science	Co-regulatory networks of human serum proteins link genetics to disease.	Emilsson V	0000-0001-9982-0524
rs4988235	1	G	NA	94874878	GCST90032246	Brevibacillales abundance in stool	gut microbiome measurement	EFO_0007874	2e-08	NA	2	-8	FALSE	FALSE	5,959 Finnish ancestry individuals	NA	7980478	35115689	2022-02-03	Nat Genet	Combined effects of host genetics and diet on human gut microbiota and incident disease in a single population cohort.	Qin Y	0000-0003-3956-4711
rs4988235	1	A	NA	98379013	GCST90094711	Broad bean liking	taste liking measurement	EFO_0010155	1e-09	NA	1	-9	FALSE	FALSE	158,921 European ancestry individuals	NA	11353280	35585065	2022-05-18	Nat Commun	Large-scale GWAS of food liking reveals genetic determinants and genetic correlations with distinct neurophysiological traits.	May-Wilson S	NA
rs4988235	1	G	NA	163016056	GCST90475156	Body mass index (BMI, mean, inv-normal transformed)	body mass index	EFO_0004340	8e-57	NA	8	-57	FALSE	FALSE	424,221 European ancestry individuals	NA	44300000	39024449	2024-07-19	Science	Diversity and scale: Genetic architecture of 2068 traits in the VA Million Veteran Program.	Verma A	0000-0002-5063-9107
rs4988235	1	A	NA	101170003	GCST90140369	X-11795 levels	X-11795 measurement	EFO_0021261	2e-13	NA	2	-13	FALSE	FALSE	6,136 Finnish ancestry individuals	NA	16000000	35347128	2022-03-28	Nat Commun	Genome-wide association studies of metabolites in Finnish men identify disease-relevant loci.	Yin X	NA
rs4988235	1	A	NA	101965176	GCST90179150	Body mass index (MTAG)	body mass index	EFO_0004340	8e-13	NA	8	-13	FALSE	FALSE	694,649 European ancestry individuals	NA	6206408	36376304	2022-11-14	Nat Commun	Pleiotropic genetic architecture and novel loci for C-reactive protein levels.	Koskeridis F	NA
rs4988235	1	A	NA	119756133	GCST90244876	1,5-anhydroglucitol (1,5-ag) levels	1,5 anhydroglucitol measurement	EFO_0008009	3e-72	NA	3	-72	FALSE	FALSE	14,296 European ancestry individuals	5,698 European ancestry individuals	NA	36357675	2022-11-10	Nat Med	Rare and common genetic determinants of metabolic individuality and their effects on human health.	Surendran P	NA
rs4988235	1	NA	NA	162982977	GCST90461881	Pentadecanoic acid levels (241.2171_0.376)	level of oxylipin in blood plasma	OBA_2050338	7e-16	NA	7	-16	FALSE	FALSE	11,584 Hispanic/Latino individuals	NA	24636851	39644095	2024-12-06	HGG Adv	Genome-wide association study reveals shared and distinct genetic architecture underlying fatty acid and bioactive oxylipin metabolites in the Hispanic Community Health Study/Study of Latinos (HCHS/SOL).	Downie CG	NA
rs4988235	1	G	NA	163445010	GCST90480727	Weight (mean, inv-normal transformed)	body weight	EFO_0004338	9e-35	NA	9	-35	FALSE	FALSE	119,279 African American or Afro-Caribbean individuals, 57,954 Hispanic or Latin American individuals, 6,419 East Asian ancestry individuals, 425,535 European ancestry individuals	NA	44300000	39024449	2024-07-19	Science	Diversity and scale: Genetic architecture of 2068 traits in the VA Million Veteran Program.	Verma A	0000-0002-5063-9107
rs4988235	1	A	NA	101159048	GCST90139611	1,5-anhydroglucitol (1,5-ag) levels	1,5 anhydroglucitol measurement	EFO_0008009	5e-44	NA	5	-44	FALSE	FALSE	6,136 Finnish ancestry individuals	NA	16000000	35347128	2022-03-28	Nat Commun	Genome-wide association studies of metabolites in Finnish men identify disease-relevant loci.	Yin X	NA
rs4988235	1	A	NA	104545791	GCST90248315	Lactase-phlorizin hydrolase levels	lactase-phlorizin hydrolase measurement	EFO_0801753	0	NA	3	-1451	FALSE	FALSE	10,708 European ancestry individuals	NA	10200000	34648354	2021-11-12	Science	Mapping the proteo-genomic convergence of human diseases.	Pietzner M	NA
rs4988235	1	G	NA	163178836	GCST90475762	Obesity (PheCode 278.1)	obesity	EFO_0001073	1e-12	NA	1	-12	FALSE	FALSE	169,600 European ancestry cases, 244,254 European ancestry controls	NA	44300000	39024449	2024-07-19	Science	Diversity and scale: Genetic architecture of 2068 traits in the VA Million Veteran Program.	Verma A	0000-0002-5063-9107
rs4988235	1	G	NA	163273247	GCST90476466	Weight (minimum, inv-normal transformed)	body weight	EFO_0004338	1e-65	NA	1	-65	FALSE	FALSE	425,537 European ancestry individuals	NA	44300000	39024449	2024-07-19	Science	Diversity and scale: Genetic architecture of 2068 traits in the VA Million Veteran Program.	Verma A	0000-0002-5063-9107
rs4988235	1	G	NA	163275617	GCST90476469	What is your weight? (pounds, inv-normal transformed)	body weight	EFO_0004338	1e-44	NA	1	-44	FALSE	FALSE	288,216 European ancestry individuals	NA	44300000	39024449	2024-07-19	Science	Diversity and scale: Genetic architecture of 2068 traits in the VA Million Veteran Program.	Verma A	0000-0002-5063-9107
rs1000821	1	T	NA	119897504	GCST90199657	Sphingosine 1-phosphate levels	sphingosine 1-phosphate measurement	EFO_0800185	4e-10	NA	4	-10	FALSE	FALSE	8,246 European ancestry individuals	NA	15430743	36635386	2023-01-12	Nat Genet	Genomic atlas of the plasma metabolome prioritizes metabolites implicated in human diseases.	Chen Y	NA
rs1000821	1	T	NA	166770701	GCST90469998	NAP1L4 protein levels	level of nucleosome assembly protein 1-like 4 in blood serum	OBA_2042508	4e-29	NA	4	-29	FALSE	FALSE	47,745 European ancestry individuals	NA	13308244	39789286	2025-01-09	Nat Genet	A scalable variational inference approach for increased mixed-model association power.	Loya H	0000-0002-4587-6378
rs1000821	1	T	NA	166580764	GCST90468264	AHSP protein levels	level of alpha-hemoglobin-stabilizing protein in blood	OBA_2051210	2e-72	NA	2	-72	FALSE	FALSE	47,745 European ancestry individuals	NA	13308244	39789286	2025-01-09	Nat Genet	A scalable variational inference approach for increased mixed-model association power.	Loya H	0000-0002-4587-6378
rs1000821	1	T	NA	103276640	GCST90245848	Height	body height	OBA_VT0001253	2e-15	NA	2	-15	FALSE	FALSE	5,314,291 European ancestry, Hispanic or Latin American, East Asian ancestry, African ancestry, South Asian ancestry individuals	NA	1385132	36224396	2022-10-12	Nature	A saturated map of common genetic variants associated with human height.	Yengo L	0000-0002-4272-9305
rs2631367	1	G	NA	166593369	GCST90468441	BGN protein levels	biglycan measurement	EFO_0020182	8e-12	NA	8	-12	FALSE	FALSE	47,745 European ancestry individuals	NA	13308244	39789286	2025-01-09	Nat Genet	A scalable variational inference approach for increased mixed-model association power.	Loya H	0000-0002-4587-6378
rs2631367	1	C	0.477469	62748799	GCST90002346	Mean platelet volume	platelet volume	OBA_0003277	5e-109	NA	5	-109	FALSE	FALSE	460,935 European ancestry individuals	NA	49660172	32888493	2020-09-01	Cell	Trans-ethnic and Ancestry-Specific Blood-Cell Genetics in 746,667 Individuals from 5 Global Populations.	Chen MH	NA
rs2631367	1	C	0.363373	63614803	GCST012020	Serum metabolite levels	serum metabolite level	OBA_2050092	7e-11	(2-methylbutyrylcarnitine (C5))	7	-11	FALSE	FALSE	3,926 Hispanic/Latino individuals	NA	13039987	33031748	2020-10-01	Am J Hum Genet	A Genome-wide Association Study Discovers 46 Loci of the Human Metabolome in the Hispanic Community Health Study/Study of Latinos.	Feofanova EV	NA
rs2631367	1	G	0.521768	63940850	GCST90002407	White blood cell count	leukocyte quantity	OBA_VT0000217	2e-40	NA	2	-40	FALSE	FALSE	408,112 British individuals	NA	93095623	32888494	2020-09-01	Cell	The Polygenic and Monogenic Basis of Blood Traits and Diseases.	Vuckovic D	NA
rs2631367	1	G	0.59868	62431966	GCST90002344	Monocyte count	monocyte count	EFO_0005091	6e-31	NA	6	-31	FALSE	FALSE	639,696 African American or Afro-Caribbean, African ancestry, European ancestry, East Asian ancestry, Hispanic or Latin American and South Asian ancestry individuals	NA	23467995	32888493	2020-09-01	Cell	Trans-ethnic and Ancestry-Specific Blood-Cell Genetics in 746,667 Individuals from 5 Global Populations.	Chen MH	NA
rs2631367	1	C	NA	96225844	GCST90092942	Pyruvate levels	pyruvate measurement	EFO_0010117	5e-19	NA	5	-19	FALSE	FALSE	114,749 European ancestry individuals	NA	11722792	35213538	2022-02-25	PLoS Biol	Characterising metabolomic signatures of lipid-modifying therapies through drug target mendelian randomisation.	Richardson TG	NA
rs2631367	1	G	NA	119897626	GCST90199668	Hexanoylcarnitine levels	hexanoylcarnitine measurement	EFO_0021040	2e-12	NA	2	-12	FALSE	FALSE	8,242 European ancestry individuals	NA	15429420	36635386	2023-01-12	Nat Genet	Genomic atlas of the plasma metabolome prioritizes metabolites implicated in human diseases.	Chen Y	NA
rs2631367	1	C	NA	106391814	GCST90269569	Pyruvate levels (UKB data field 23472)	pyruvate measurement	EFO_0010117	5e-21	NA	5	-21	FALSE	FALSE	88,069 European ancestry individuals	NA	16366090	36764567	2023-02-09	Biol Psychiatry	Metabolomic Investigation of Major Depressive Disorder Identifies a Potentially Causal Association With Polyunsaturated Fatty Acids.	Davyson E	0000-0002-7313-0530
rs2631367	1	C	NA	163364549	GCST90479707	mean platelet volume (MPV, maximum, inv-norm transformed)	platelet volume	OBA_0003277	4e-58	NA	4	-58	FALSE	FALSE	97,007 African American or Afro-Caribbean individuals, 40,412 Hispanic or Latin American individuals, 3,825 East Asian ancestry individuals, 335,593 European ancestry individuals	NA	44300000	39024449	2024-07-19	Science	Diversity and scale: Genetic architecture of 2068 traits in the VA Million Veteran Program.	Verma A	0000-0002-5063-9107
rs2631367	1	C	NA	163365680	GCST90479708	mean platelet volume (MPV, mean, inv-norm transformed)	platelet volume	OBA_0003277	9e-57	NA	9	-57	FALSE	FALSE	97,007 African American or Afro-Caribbean individuals, 40,412 Hispanic or Latin American individuals, 3,825 East Asian ancestry individuals, 335,593 European ancestry individuals	NA	44300000	39024449	2024-07-19	Science	Diversity and scale: Genetic architecture of 2068 traits in the VA Million Veteran Program.	Verma A	0000-0002-5063-9107
rs2631367	1	NA	NA	36465550	GCST007070	White blood cell count	leukocyte quantity	OBA_VT0000217	2e-56	NA	2	-56	FALSE	FALSE	approximately 444,000 European ancestry individuals	NA	8900000	30595370	2018-12-27	Am J Hum Genet	Leveraging Polygenic Functional Enrichment to Improve GWAS Power.	Kichaev G	NA
rs2631367	1	G	NA	131619448	GCST90428120	Whole body fat free mass (UKB data field 23101)	lean body mass	EFO_0004995	3e-21	NA	3	-21	FALSE	FALSE	337,739 European ancestry individuals	NA	18893866	38538606	2024-03-27	Sci Rep	New role of fat-free mass in cancer risk linked with genetic predisposition.	Harris BHL	NA
rs2631367	1	G	NA	166669387	GCST90469149	ERP29 protein levels	level of endoplasmic reticulum resident protein 27 in blood serum	OBA_2041510	7e-12	NA	7	-12	FALSE	FALSE	47,745 European ancestry individuals	NA	13308244	39789286	2025-01-09	Nat Genet	A scalable variational inference approach for increased mixed-model association power.	Loya H	0000-0002-4587-6378
rs2631367	1	G	NA	166607210	GCST90468588	CCN2 protein levels	level of CCN family member 2 in blood	OBA_2051182	2e-19	NA	2	-19	FALSE	FALSE	47,745 European ancestry individuals	NA	13308244	39789286	2025-01-09	Nat Genet	A scalable variational inference approach for increased mixed-model association power.	Loya H	0000-0002-4587-6378
rs2631367	1	G	NA	119618513	GCST90299641	Metabolite levels (hexanoylcarnitine; hexanoylcarnitine (C6); C6 carnitine; C6_carnitine)	hexanoylcarnitine measurement	EFO_0021040	3e-15	NA	3	-15	FALSE	FALSE	10,586 European, Hispanic or African American individuals	up to 2,466 African American individuals, up to 15,619 European ancestry individuals, 1,734 Hispanic ancestry children	15660619	37253714	2023-05-30	Nat Commun	Whole-Genome Sequencing Analysis of Human Metabolome in Multi-Ethnic Populations.	Feofanova EV	NA
rs2631367	1	G	NA	119904679	GCST90200132	Linolenoylcarnitine (C18:3) levels	linolenoylcarnitine (C18:3) measurement	EFO_0800538	1e-11	NA	1	-11	FALSE	FALSE	8,195 European ancestry individuals	NA	15427686	36635386	2023-01-12	Nat Genet	Genomic atlas of the plasma metabolome prioritizes metabolites implicated in human diseases.	Chen Y	NA
rs2631367	1	C	NA	163143942	GCST90475505	monocyte (absolute count, minimum, inv-norm transformed)	monocyte count	EFO_0005091	2e-27	NA	2	-27	FALSE	FALSE	259,625 European ancestry individuals	NA	44300000	39024449	2024-07-19	Science	Diversity and scale: Genetic architecture of 2068 traits in the VA Million Veteran Program.	Verma A	0000-0002-5063-9107
rs2631367	1	C	NA	163366768	GCST90479709	mean platelet volume (MPV, minimum, inv-norm transformed)	platelet volume	OBA_0003277	3e-44	NA	3	-44	FALSE	FALSE	97,007 African American or Afro-Caribbean individuals, 40,412 Hispanic or Latin American individuals, 3,825 East Asian ancestry individuals, 335,593 European ancestry individuals	NA	44300000	39024449	2024-07-19	Science	Diversity and scale: Genetic architecture of 2068 traits in the VA Million Veteran Program.	Verma A	0000-0002-5063-9107
rs2631367	1	G	NA	166658674	GCST90469014	DNAJB6 protein levels	level of DnaJ homolog subfamily B member 6 in blood serum	OBA_2041328	6e-12	NA	6	-12	FALSE	FALSE	47,745 European ancestry individuals	NA	13308244	39789286	2025-01-09	Nat Genet	A scalable variational inference approach for increased mixed-model association power.	Loya H	0000-0002-4587-6378
rs2631367	1	G	NA	166816750	GCST90470569	SELP protein levels	P-Selectin measurement	EFO_0008254	6e-24	NA	6	-24	FALSE	FALSE	47,745 European ancestry individuals	NA	13308244	39789286	2025-01-09	Nat Genet	A scalable variational inference approach for increased mixed-model association power.	Loya H	0000-0002-4587-6378
rs2631367	1	C	0.478256	90538803	GCST90002393	Monocyte count	monocyte count	EFO_0005091	5e-25	NA	5	-25	FALSE	FALSE	408,112 British individuals	NA	93095623	32888494	2020-09-01	Cell	The Polygenic and Monogenic Basis of Blood Traits and Diseases.	Vuckovic D	NA
rs2631367	1	G	NA	93545252	GCST90018978	White blood cell count	leukocyte quantity	OBA_VT0000217	3e-42	NA	3	-42	FALSE	FALSE	350,470 European ancestry individuals, 154,355 East Asian ancestry individuals	NA	20538670	34594039	2021-09-30	Nat Genet	A cross-population atlas of genetic associations for 220 human phenotypes.	Sakaue S	NA
rs2631367	1	G	NA	166572646	GCST90468195	ACADSB protein levels	level of short/branched chain specific acyl-CoA dehydrogenase, mitochondrial in blood serum	OBA_2040471	5e-40	NA	5	-40	FALSE	FALSE	47,745 European ancestry individuals	NA	13308244	39789286	2025-01-09	Nat Genet	A scalable variational inference approach for increased mixed-model association power.	Loya H	0000-0002-4587-6378
rs2631367	1	G	NA	166654491	GCST90468941	DAAM1 protein levels	level of disheveled-associated activator of morphogenesis 1 in blood	OBA_2051340	2e-18	NA	2	-18	FALSE	FALSE	47,745 European ancestry individuals	NA	13308244	39789286	2025-01-09	Nat Genet	A scalable variational inference approach for increased mixed-model association power.	Loya H	0000-0002-4587-6378
rs2631367	1	G	NA	166854293	GCST90470942	TPD52L2 protein levels	level of tumor protein D54 in blood serum	OBA_2043908	8e-12	NA	8	-12	FALSE	FALSE	47,745 European ancestry individuals	NA	13308244	39789286	2025-01-09	Nat Genet	A scalable variational inference approach for increased mixed-model association power.	Loya H	0000-0002-4587-6378
rs2631367	1	G	NA	119897587	GCST90199666	Palmitoylcarnitine (C16) levels	palmitoylcarnitine measurement	EFO_0021044	4e-16	NA	4	-16	FALSE	FALSE	8,256 European ancestry individuals	NA	15430703	36635386	2023-01-12	Nat Genet	Genomic atlas of the plasma metabolome prioritizes metabolites implicated in human diseases.	Chen Y	NA
rs2631367	1	G	NA	166588418	GCST90468359	ARHGEF1 protein levels	level of Rho guanine nucleotide exchange factor 1 in blood serum	OBA_2040657	2e-12	NA	2	-12	FALSE	FALSE	47,745 European ancestry individuals	NA	13308244	39789286	2025-01-09	Nat Genet	A scalable variational inference approach for increased mixed-model association power.	Loya H	0000-0002-4587-6378
rs2631367	1	G	NA	166600881	GCST90468524	CACYBP protein levels	level of calcyclin-binding protein in blood serum	OBA_2040871	6e-12	NA	6	-12	FALSE	FALSE	47,745 European ancestry individuals	NA	13308244	39789286	2025-01-09	Nat Genet	A scalable variational inference approach for increased mixed-model association power.	Loya H	0000-0002-4587-6378
rs2631367	1	G	NA	166606579	GCST90468584	CCL5 protein levels	C-C motif chemokine 5 measurement	EFO_0008053	6e-14	NA	6	-14	FALSE	FALSE	47,745 European ancestry individuals	NA	13308243	39789286	2025-01-09	Nat Genet	A scalable variational inference approach for increased mixed-model association power.	Loya H	0000-0002-4587-6378
rs2631367	1	G	NA	119897653	GCST90199669	Acetylcarnitine (c2) levels	acetylcarnitine measurement	EFO_0021038	8e-14	NA	8	-14	FALSE	FALSE	8,262 European ancestry individuals	NA	15430904	36635386	2023-01-12	Nat Genet	Genomic atlas of the plasma metabolome prioritizes metabolites implicated in human diseases.	Chen Y	NA
rs2631367	1	C	NA	163360297	GCST90479702	monocyte (absolute count, mean, inv-norm transformed)	monocyte count	EFO_0005091	2e-26	NA	2	-26	FALSE	FALSE	73,140 African American or Afro-Caribbean individuals, 37,364 Hispanic or Latin American individuals, 3,880 East Asian ancestry individuals, 259,608 European ancestry individuals	NA	44300000	39024449	2024-07-19	Science	Diversity and scale: Genetic architecture of 2068 traits in the VA Million Veteran Program.	Verma A	0000-0002-5063-9107
rs2631367	1	G	NA	166704274	GCST90469383	GP5 protein levels	platelet glycoprotein V measurement	EFO_0802872	1e-11	NA	1	-11	FALSE	FALSE	47,745 European ancestry individuals	NA	13308244	39789286	2025-01-09	Nat Genet	A scalable variational inference approach for increased mixed-model association power.	Loya H	0000-0002-4587-6378
rs2631367	1	C	0.46867	62429924	GCST90002349	Mean platelet volume	platelet volume	OBA_0003277	6e-111	NA	6	-111	FALSE	FALSE	484,042 African American or Afro-Caribbean, African ancestry, European ancestry, East Asian ancestry, Hispanic or Latin American and South Asian ancestry individuals	NA	17210439	32888493	2020-09-01	Cell	Trans-ethnic and Ancestry-Specific Blood-Cell Genetics in 746,667 Individuals from 5 Global Populations.	Chen MH	NA
rs2631367	1	C	0.363373	63617657	GCST012021	Serum metabolite levels	serum metabolite level	OBA_2050092	7e-11	(2-methylbutyrylcarnitine (C5))	7	-11	FALSE	FALSE	3,926 Hispanic/Latino individuals	1,509 European ancestry individuals	13039987	33031748	2020-10-01	Am J Hum Genet	A Genome-wide Association Study Discovers 46 Loci of the Human Metabolome in the Hispanic Community Health Study/Study of Latinos.	Feofanova EV	NA
rs2631367	1	G	NA	93529612	GCST90018968	Neutrophil count	neutrophil count	EFO_0004833	3e-24	NA	3	-24	FALSE	FALSE	349,856 European ancestry individuals, 82,810 East Asian ancestry individuals	NA	20526770	34594039	2021-09-30	Nat Genet	A cross-population atlas of genetic associations for 220 human phenotypes.	Sakaue S	NA
rs2185152	1	T	NA	119897621	GCST90199668	Hexanoylcarnitine levels	hexanoylcarnitine measurement	EFO_0021040	4e-174	NA	4	-174	FALSE	FALSE	8,242 European ancestry individuals	NA	15429420	36635386	2023-01-12	Nat Genet	Genomic atlas of the plasma metabolome prioritizes metabolites implicated in human diseases.	Chen Y	NA
rs2185152	1	T	NA	119902982	GCST90200031	Nonanoylcarnitine (C9) levels	nonanoylcarnitine (C9) measurement	EFO_0800381	1e-118	NA	1	-118	FALSE	FALSE	7,669 European ancestry individuals	NA	15404847	36635386	2023-01-12	Nat Genet	Genomic atlas of the plasma metabolome prioritizes metabolites implicated in human diseases.	Chen Y	NA
rs2185152	1	T	NA	105632608	GCST90265332	Urine hexanoylcarnitine (C6) levels in chronic kidney disease	hexanoylcarnitine measurement	EFO_0021040	9e-19	NA	9	-19	FALSE	FALSE	3,953 European ancestry individuals	NA	7722351	37277652	2023-06-05	Nat Genet	Genetic studies of paired metabolomes reveal enzymatic and transport processes at the interface of plasma and urine.	Schlosser P	NA
rs2185152	1	T	NA	119898334	GCST90199722	Decanoylcarnitine (C10) levels	decanoylcarnitine measurement	EFO_0021039	3e-80	NA	3	-80	FALSE	FALSE	8,225 European ancestry individuals	NA	15429753	36635386	2023-01-12	Nat Genet	Genomic atlas of the plasma metabolome prioritizes metabolites implicated in human diseases.	Chen Y	NA
rs2185152	1	T	NA	119901046	GCST90199893	Cis-4-decenoate (10:1n6) levels	cis-4-decenoate (10:1n6) measurement	EFO_0800318	4e-94	NA	4	-94	FALSE	FALSE	8,173 European ancestry individuals	NA	15425854	36635386	2023-01-12	Nat Genet	Genomic atlas of the plasma metabolome prioritizes metabolites implicated in human diseases.	Chen Y	NA
rs2185152	1	T	NA	119898300	GCST90199720	Octanoylcarnitine (c8) levels	octanoylcarnitine measurement	EFO_0021042	2e-139	NA	2	-139	FALSE	FALSE	8,226 European ancestry individuals	NA	15428886	36635386	2023-01-12	Nat Genet	Genomic atlas of the plasma metabolome prioritizes metabolites implicated in human diseases.	Chen Y	NA
rs2185152	1	T	NA	119900850	GCST90199880	Cis-4-decenoylcarnitine (C10:1) levels	cis-4-decenoylcarnitine (C10:1) measurement	EFO_0800311	3e-140	NA	3	-140	FALSE	FALSE	8,239 European ancestry individuals	NA	15429223	36635386	2023-01-12	Nat Genet	Genomic atlas of the plasma metabolome prioritizes metabolites implicated in human diseases.	Chen Y	NA
rs72623915	1	T	NA	119897725	GCST90199675	Homoarginine levels	serum homoarginine amount	OBA_2050056	9e-110	NA	9	-110	FALSE	FALSE	8,265 European ancestry individuals	NA	15431411	36635386	2023-01-12	Nat Genet	Genomic atlas of the plasma metabolome prioritizes metabolites implicated in human diseases.	Chen Y	NA
rs596603	1	G	NA	119897881	GCST90199688	N-acetylglycine levels	N-acetylglycine measurement	EFO_0021002	1e-14	NA	1	-14	FALSE	FALSE	8,250 European ancestry individuals	NA	15431220	36635386	2023-01-12	Nat Genet	Genomic atlas of the plasma metabolome prioritizes metabolites implicated in human diseases.	Chen Y	NA
rs596603	1	G	NA	119905164	GCST90200152	2-butenoylglycine levels	2-butenoylglycine measurement	EFO_0800556	3e-16	NA	3	-16	FALSE	FALSE	6,253 European ancestry individuals	NA	15330859	36635386	2023-01-12	Nat Genet	Genomic atlas of the plasma metabolome prioritizes metabolites implicated in human diseases.	Chen Y	NA
rs596603	1	G	NA	119906938	GCST90200274	Cis-3,4-methyleneheptanoylglycine levels	metabolite measurement	EFO_0004725	4e-20	NA	4	-20	FALSE	FALSE	8,106 European ancestry individuals	NA	15424897	36635386	2023-01-12	Nat Genet	Genomic atlas of the plasma metabolome prioritizes metabolites implicated in human diseases.	Chen Y	NA
rs596603	1	G	NA	119905295	GCST90200160	Trans-2-hexenoylglycine levels	metabolite measurement	EFO_0004725	3e-13	NA	3	-13	FALSE	FALSE	6,545 European ancestry individuals	NA	15350543	36635386	2023-01-12	Nat Genet	Genomic atlas of the plasma metabolome prioritizes metabolites implicated in human diseases.	Chen Y	NA
rs596603	1	G	NA	119905478	GCST90200174	3-hydroxybutyroylglycine levels	3-hydroxybutyroylglycine measurement	EFO_0800568	2e-12	NA	2	-12	FALSE	FALSE	8,171 European ancestry individuals	NA	15428349	36635386	2023-01-12	Nat Genet	Genomic atlas of the plasma metabolome prioritizes metabolites implicated in human diseases.	Chen Y	NA
rs3916	1	G	NA	42070	GCST002364	Urinary metabolites (H-NMR features)	urinary metabolite measurement	EFO_0005116	2e-22	(0.8875, Unknown)	2	-22	FALSE	FALSE	835 European ancestry individuals	601 Brazilian individuals	713870	24586186	2014-02-20	PLoS Genet	Genome-wide association study of metabolic traits reveals novel gene-metabolite-disease links.	Rueedi R	NA
rs3916	1	C	NA	162375540	GCST90318913	Brain ethylmalonate levels	ethylmalonate measurement	EFO_0020009	5e-34	NA	5	-34	FALSE	FALSE	1,016 European ancestry individuals	NA	11730704	39528826	2024-11-11	Nat Genet	Genetic architecture of cerebrospinal fluid and brain metabolite levels and the genetic colocalization of metabolites with human traits.	Wang C	0000-0001-5253-0490
rs3916	1	C	0.26	55906963	GCST009733	Urinary metabolite levels in chronic kidney disease	urinary metabolite measurement	EFO_0005116	3e-11	(methylsuccinate)	3	-11	FALSE	FALSE	1,221 cases	406 cases	7750367	31959995	2020-01-20	Nat Genet	Genetic studies of urinary metabolites illuminate mechanisms of detoxification and excretion in humans.	Schlosser P	0000-0002-8460-0462
rs3916	1	C	NA	119907974	GCST90200352	Methylsuccinate levels	methylsuccinate measurement	EFO_0800129	2e-116	NA	2	-116	FALSE	FALSE	7,965 European ancestry individuals	NA	15419559	36635386	2023-01-12	Nat Genet	Genomic atlas of the plasma metabolome prioritizes metabolites implicated in human diseases.	Chen Y	NA
rs3916	1	C	NA	105630321	GCST90265097	Plasma ethylmalonate levels in chronic kidney disease	ethylmalonate measurement	EFO_0020009	0	NA	2	-650	FALSE	FALSE	4,958 European ancestry individuals	NA	7723663	37277652	2023-06-05	Nat Genet	Genetic studies of paired metabolomes reveal enzymatic and transport processes at the interface of plasma and urine.	Schlosser P	NA
rs3916	1	C	NA	119912327	GCST90200673	Butyrylcarnitine (C4) levels	butyrylcarnitine (C4) measurement	EFO_0800201	0	NA	8	-899	FALSE	FALSE	8,111 European ancestry individuals	NA	15426976	36635386	2023-01-12	Nat Genet	Genomic atlas of the plasma metabolome prioritizes metabolites implicated in human diseases.	Chen Y	NA
rs3916	1	C	NA	162367145	GCST90318129	Cerebrospinal fluid methylsuccinoylcarnitine levels	cerebrospinal fluid composition attribute; methylsuccinoylcarnitine measurement	OBA_2045291; EFO_0803580	5e-104	NA	5	-104	FALSE	FALSE	2,602 European ancestry individuals	NA	10307658	39528826	2024-11-11	Nat Genet	Genetic architecture of cerebrospinal fluid and brain metabolite levels and the genetic colocalization of metabolites with human traits.	Wang C	0000-0001-5253-0490
rs3916	1	C	NA	162375499	GCST90318908	Brain methylsuccinate levels	methylsuccinate measurement	EFO_0800129	3e-35	NA	3	-35	FALSE	FALSE	1,016 European ancestry individuals	NA	11730704	39528826	2024-11-11	Nat Genet	Genetic architecture of cerebrospinal fluid and brain metabolite levels and the genetic colocalization of metabolites with human traits.	Wang C	0000-0001-5253-0490
rs3916	1	C	NA	105634381	GCST90265506	Plasma methylsuccinate levels in chronic kidney disease	methylsuccinate measurement	EFO_0800129	2e-43	NA	2	-43	FALSE	FALSE	4,909 European ancestry individuals	NA	7724072	37277652	2023-06-05	Nat Genet	Genetic studies of paired metabolomes reveal enzymatic and transport processes at the interface of plasma and urine.	Schlosser P	NA
rs3916	1	C	NA	96793787	GCST90010756	Butyrylcarnitine levels	carnitine measurement	EFO_0010469	0	NA	2	-2010	FALSE	FALSE	30,694 Caucasian ancestry individuals	NA	6046389	33414548	2021-01-07	Nat Genet	A cross-platform approach identifies genetic regulators of human metabolism and health.	Lotta LA	0000-0002-2619-5956
rs148982377	1	C	0.038	12791952	GCST002925	Sex hormone levels	dehydroepiandrosterone sulphate measurement; hormone measurement	EFO_0007001; EFO_0004730	2e-14	(DHEAS)	2	-14	FALSE	FALSE	up to 2913 European ancestry individuals	NA	7879351	26014426	2015-05-27	Eur J Hum Genet	Genome-wide association study with 1000 genomes imputation identifies signals for nine sex hormone-related phenotypes.	Ruth KS	NA
rs148982377	1	C	0.038	12791960	GCST002925	Sex hormone levels	progesterone amount; hormone measurement	OBA_1000994; EFO_0004730	3e-13	(Progesterone)	3	-13	FALSE	FALSE	up to 2913 European ancestry individuals	NA	7879351	26014426	2015-05-27	Eur J Hum Genet	Genome-wide association study with 1000 genomes imputation identifies signals for nine sex hormone-related phenotypes.	Ruth KS	NA
rs148982377	1	C	0.038	12791961	GCST002925	Sex hormone levels	testosterone measurement; hormone measurement	EFO_0004908; EFO_0004730	5e-07	(Testosterone)	5	-7	FALSE	FALSE	up to 2913 European ancestry individuals	NA	7879351	26014426	2015-05-27	Eur J Hum Genet	Genome-wide association study with 1000 genomes imputation identifies signals for nine sex hormone-related phenotypes.	Ruth KS	NA
rs148982377	1	C	NA	105623183	GCST90264328	Plasma 16a-hydroxy DHEA 3-sulfate levels in chronic kidney disease	16a-hydroxy DHEA 3-sulfate measurement	EFO_0800301	2e-43	NA	2	-43	FALSE	FALSE	4,880 European ancestry individuals	NA	7724491	37277652	2023-06-05	Nat Genet	Genetic studies of paired metabolomes reveal enzymatic and transport processes at the interface of plasma and urine.	Schlosser P	NA
rs148982377	1	C	NA	119616473	GCST90299535	Metabolite levels (4-androsten-3beta,17beta-diol disulfate (1); androstenediol (3beta,17beta) disulfate (1))	androstenediol (3beta,17beta) disulfate (1) measurement	EFO_0800278	6e-16	NA	6	-16	FALSE	FALSE	9,011 European, Hispanic or African American individuals	up to 2,466 African American individuals, up to 15,619 European ancestry individuals, 1,734 Hispanic ancestry children	15660619	37253714	2023-05-30	Nat Commun	Whole-Genome Sequencing Analysis of Human Metabolome in Multi-Ethnic Populations.	Feofanova EV	NA
rs148982377	1	C	NA	119623415	GCST90299920	Metabolite levels (4-androsten-3alpha,17alpha-diol monosulfate (3); androstenediol (3alpha, 17alpha) monosulfate (3))	androstenediol (3alpha, 17alpha) monosulfate (3) measurement	EFO_0800293	4e-69	NA	4	-69	FALSE	FALSE	7,858 European, Hispanic or African American individuals	up to 2,466 African American individuals, up to 15,619 European ancestry individuals, 1,734 Hispanic ancestry children	15660619	37253714	2023-05-30	Nat Commun	Whole-Genome Sequencing Analysis of Human Metabolome in Multi-Ethnic Populations.	Feofanova EV	NA
rs148982377	1	C	NA	119911978	GCST90200651	X-24947 levels	X-24947 measurement	EFO_0800910	2e-28	NA	2	-28	FALSE	FALSE	8,002 European ancestry individuals	NA	15421195	36635386	2023-01-12	Nat Genet	Genomic atlas of the plasma metabolome prioritizes metabolites implicated in human diseases.	Chen Y	NA
rs148982377	1	C	NA	119623461	GCST90299922	Metabolite levels (4-androsten-3beta,17beta-diol monosulfate (2); androstenediol (3beta,17beta) monosulfate (2))	androstenediol (3beta,17beta) monosulfate (2) measurement	EFO_0800295	2e-14	NA	2	-14	FALSE	FALSE	7,532 European, Hispanic or African American individuals	up to 2,466 African American individuals, up to 15,619 European ancestry individuals, 1,734 Hispanic ancestry children	15660619	37253714	2023-05-30	Nat Commun	Whole-Genome Sequencing Analysis of Human Metabolome in Multi-Ethnic Populations.	Feofanova EV	NA
rs148982377	1	C	NA	119900452	GCST90199856	Androstenediol (3alpha, 17alpha) monosulfate (3) levels	androstenediol (3alpha, 17alpha) monosulfate (3) measurement	EFO_0800293	5e-116	NA	5	-116	FALSE	FALSE	8,192 European ancestry individuals	NA	15427785	36635386	2023-01-12	Nat Genet	Genomic atlas of the plasma metabolome prioritizes metabolites implicated in human diseases.	Chen Y	NA
rs148982377	1	C	NA	119912359	GCST90200674	Androsterone sulfate levels	androsterone sulfate measurement	EFO_0021117	0	NA	1	-337	FALSE	FALSE	8,182 European ancestry individuals	NA	15428238	36635386	2023-01-12	Nat Genet	Genomic atlas of the plasma metabolome prioritizes metabolites implicated in human diseases.	Chen Y	NA
rs148982377	1	C	NA	100871407	GCST90027086	Bioavailable testosterone levels	testosterone measurement	EFO_0004908	4e-13	NA	4	-13	FALSE	FALSE	36,203 British ancestry pre-menopausal women	NA	NA	34321204	2021-07-28	Sci Adv	Testosterone and socioeconomic position: Mendelian randomization in 306,248 men and women in UK Biobank.	Harrison S	0000-0002-7966-0700
rs148982377	1	C	NA	100872369	GCST90027090	Free testosterone levels	testosterone measurement	EFO_0004908	5e-14	NA	5	-14	FALSE	FALSE	36,203 British ancestry pre-menopausal women	NA	NA	34321204	2021-07-28	Sci Adv	Testosterone and socioeconomic position: Mendelian randomization in 306,248 men and women in UK Biobank.	Harrison S	0000-0002-7966-0700
rs148982377	1	C	NA	119623433	GCST90299921	Metabolite levels (4-androsten-3beta,17beta-diol monosulfate (1); androstenediol (3beta,17beta) monosulfate (1))	androstenediol (3beta,17beta) monosulfate (1) measurement	EFO_0800294	8e-19	NA	8	-19	FALSE	FALSE	7,885 European, Hispanic or African American individuals	up to 2,466 African American individuals, up to 15,619 European ancestry individuals, 1,734 Hispanic ancestry children	15660619	37253714	2023-05-30	Nat Commun	Whole-Genome Sequencing Analysis of Human Metabolome in Multi-Ethnic Populations.	Feofanova EV	NA
rs148982377	1	C	NA	119625463	GCST90300046	Metabolite levels (16a-hydroxy DHEA 3-sulfate)	16a-hydroxy DHEA 3-sulfate measurement	EFO_0800301	3e-83	NA	3	-83	FALSE	FALSE	7,675 European, Hispanic or African American individuals	up to 2,466 African American individuals, up to 15,619 European ancestry individuals, 1,734 Hispanic ancestry children	15660619	37253714	2023-05-30	Nat Commun	Whole-Genome Sequencing Analysis of Human Metabolome in Multi-Ethnic Populations.	Feofanova EV	NA
rs148982377	1	C	NA	119897696	GCST90199673	DHEAS levels	dehydroepiandrosterone sulphate measurement	EFO_0007001	8e-31	NA	8	-31	FALSE	FALSE	8,228 European ancestry individuals	NA	15430202	36635386	2023-01-12	Nat Genet	Genomic atlas of the plasma metabolome prioritizes metabolites implicated in human diseases.	Chen Y	NA
rs148982377	1	C	NA	119900114	GCST90199842	Androstenediol (3beta,17beta) disulfate (1) levels	androstenediol (3beta,17beta) disulfate (1) measurement	EFO_0800278	1e-16	NA	1	-16	FALSE	FALSE	8,222 European ancestry individuals	NA	15429865	36635386	2023-01-12	Nat Genet	Genomic atlas of the plasma metabolome prioritizes metabolites implicated in human diseases.	Chen Y	NA
rs148982377	1	C	NA	119900315	GCST90199850	5alpha-androstan-3alpha,17alpha-diol monosulfate levels	5alpha-androstan-3alpha,17alpha-diol monosulfate measurement	EFO_0800283	8e-30	NA	8	-30	FALSE	FALSE	5,524 European ancestry individuals	NA	15287918	36635386	2023-01-12	Nat Genet	Genomic atlas of the plasma metabolome prioritizes metabolites implicated in human diseases.	Chen Y	NA
rs148982377	1	C	NA	119911011	GCST90200590	X-21470 levels	X-21470 measurement	EFO_0800817	2e-10	NA	2	-10	FALSE	FALSE	7,700 European ancestry individuals	NA	15411039	36635386	2023-01-12	Nat Genet	Genomic atlas of the plasma metabolome prioritizes metabolites implicated in human diseases.	Chen Y	NA
rs148982377	1	T	NA	104563634	GCST90249232	DNA repair protein RAD51 homolog 4 levels	DNA repair protein RAD51 homolog 4 measurement	EFO_0801531	4e-28	NA	4	-28	FALSE	FALSE	10,708 European ancestry individuals	NA	10200000	34648354	2021-11-12	Science	Mapping the proteo-genomic convergence of human diseases.	Pietzner M	NA
rs148982377	1	C	NA	119616326	GCST90299527	Metabolite levels (5alpha-androstan-3beta,17beta-diol disulfate)	5alpha-androstan-3beta,17beta-diol disulfate measurement	EFO_0021115	3e-47	NA	3	-47	FALSE	FALSE	8,854 European, Hispanic or African American individuals	up to 2,466 African American individuals, up to 15,619 European ancestry individuals, 1,734 Hispanic ancestry children	15660619	37253714	2023-05-30	Nat Commun	Whole-Genome Sequencing Analysis of Human Metabolome in Multi-Ethnic Populations.	Feofanova EV	NA
rs148982377	1	C	NA	119623235	GCST90299910	Metabolite levels (5alpha-androstan-3beta,17beta-diol monosulfate (2))	5alpha-androstan-3beta,17beta-diol monosulfate (2) measurement	EFO_0800291	2e-47	NA	2	-47	FALSE	FALSE	6,368 European, Hispanic or African American individuals	up to 2,466 African American individuals, up to 15,619 European ancestry individuals, 1,734 Hispanic ancestry children	15660619	37253714	2023-05-30	Nat Commun	Whole-Genome Sequencing Analysis of Human Metabolome in Multi-Ethnic Populations.	Feofanova EV	NA
rs148982377	1	C	NA	119628770	GCST90300247	Metabolite levels (tauro-beta-muricholate; tauro-alpha-muricholate/tauro-beta-muricholate)	tauro-beta-muricholate measurement	EFO_0800213	5e-30	NA	5	-30	FALSE	FALSE	4,170 European, Hispanic or African American individuals	up to 2,466 African American individuals, up to 15,619 European ancestry individuals, 1,734 Hispanic ancestry children	15660619	37253714	2023-05-30	Nat Commun	Whole-Genome Sequencing Analysis of Human Metabolome in Multi-Ethnic Populations.	Feofanova EV	NA
rs148982377	1	C	NA	119617346	GCST90299579	Metabolite levels (dehydroisoandrosterone sulfate (DHEA-S); dehydroepiandrosterone sulfate (DHEA-S))	dehydroisoandrosterone sulfate DHEA-S measurement	EFO_0021119	2e-27	NA	2	-27	FALSE	FALSE	9,014 European, Hispanic or African American individuals	up to 2,466 African American individuals, up to 15,619 European ancestry individuals, 1,734 Hispanic ancestry children	15660619	37253714	2023-05-30	Nat Commun	Whole-Genome Sequencing Analysis of Human Metabolome in Multi-Ethnic Populations.	Feofanova EV	NA
rs148982377	1	C	NA	119898283	GCST90199719	Tauro-beta-muricholate levels	tauro-beta-muricholate measurement	EFO_0800213	2e-91	NA	2	-91	FALSE	FALSE	4,661 European ancestry individuals	NA	15455462	36635386	2023-01-12	Nat Genet	Genomic atlas of the plasma metabolome prioritizes metabolites implicated in human diseases.	Chen Y	NA
rs148982377	1	C	NA	105639701	GCST90266033	Plasma tauro-beta-muricholate levels in chronic kidney disease	tauro-beta-muricholate measurement	EFO_0800213	8e-14	NA	8	-14	FALSE	FALSE	1,538 European ancestry individuals	NA	7723867	37277652	2023-06-05	Nat Genet	Genetic studies of paired metabolomes reveal enzymatic and transport processes at the interface of plasma and urine.	Schlosser P	NA
rs148982377	1	C	NA	119900354	GCST90199852	5alpha-androstan-3beta,17alpha-diol disulfate levels	5alpha-androstan-3beta,17alpha-diol disulfate measurement	EFO_0800289	7e-15	NA	7	-15	FALSE	FALSE	7,103 European ancestry individuals	NA	15382959	36635386	2023-01-12	Nat Genet	Genomic atlas of the plasma metabolome prioritizes metabolites implicated in human diseases.	Chen Y	NA
rs148982377	1	C	NA	119902033	GCST90199964	Etiocholanolone glucuronide levels	etiocholanolone glucuronide measurement	EFO_0800362	2e-12	NA	2	-12	FALSE	FALSE	7,821 European ancestry individuals	NA	15414026	36635386	2023-01-12	Nat Genet	Genomic atlas of the plasma metabolome prioritizes metabolites implicated in human diseases.	Chen Y	NA
rs148982377	1	C	NA	119900565	GCST90199860	Andro steroid monosulfate C19H28O6S (1) levels	andro steroid monosulfate C19H28O6S (1) measurement	EFO_0800305	1e-89	NA	1	-89	FALSE	FALSE	7,415 European ancestry individuals	NA	15400078	36635386	2023-01-12	Nat Genet	Genomic atlas of the plasma metabolome prioritizes metabolites implicated in human diseases.	Chen Y	NA
rs148982377	1	C	NA	119905538	GCST90200179	Glyco-beta-muricholate levels	glyco-beta-muricholate measurement	EFO_0800569	3e-96	NA	3	-96	FALSE	FALSE	7,206 European ancestry individuals	NA	15389403	36635386	2023-01-12	Nat Genet	Genomic atlas of the plasma metabolome prioritizes metabolites implicated in human diseases.	Chen Y	NA
rs148982377	1	C	NA	119900749	GCST90199872	Androstenediol (3beta,17beta) monosulfate (1) levels	androstenediol (3beta,17beta) monosulfate (1) measurement	EFO_0800294	7e-25	NA	7	-25	FALSE	FALSE	8,229 European ancestry individuals	NA	15430268	36635386	2023-01-12	Nat Genet	Genomic atlas of the plasma metabolome prioritizes metabolites implicated in human diseases.	Chen Y	NA
rs148982377	1	C	NA	166781096	GCST90470139	OXT protein levels	level of oxytocin-neurophysin 1 in blood serum	OBA_2042729	4e-18	NA	4	-18	FALSE	FALSE	47,745 European ancestry individuals	NA	13308244	39789286	2025-01-09	Nat Genet	A scalable variational inference approach for increased mixed-model association power.	Loya H	0000-0002-4587-6378
rs148982377	1	C	NA	105643831	GCST90266499	Plasma X-21410 levels in chronic kidney disease	X-21410 measurement	EFO_0800813	7e-21	NA	7	-21	FALSE	FALSE	3,785 European ancestry individuals	NA	7723107	37277652	2023-06-05	Nat Genet	Genetic studies of paired metabolomes reveal enzymatic and transport processes at the interface of plasma and urine.	Schlosser P	NA
rs148982377	1	C	NA	119899955	GCST90199835	5alpha-androstan-3beta,17beta-diol disulfate levels	5alpha-androstan-3beta,17beta-diol disulfate measurement	EFO_0021115	4e-79	NA	4	-79	FALSE	FALSE	8,199 European ancestry individuals	NA	15429186	36635386	2023-01-12	Nat Genet	Genomic atlas of the plasma metabolome prioritizes metabolites implicated in human diseases.	Chen Y	NA
rs148982377	1	C	NA	119906664	GCST90200257	Metabolonic lactone sulfate levels	metabolonic lactone sulfate measurement	EFO_0800659	4e-46	NA	4	-46	FALSE	FALSE	8,203 European ancestry individuals	NA	15429181	36635386	2023-01-12	Nat Genet	Genomic atlas of the plasma metabolome prioritizes metabolites implicated in human diseases.	Chen Y	NA
rs148982377	1	C	NA	119623489	GCST90299923	Metabolite levels (andro steroid monosulfate (1); andro steroid monosulfate C19H28O6S (1))	andro steroid monosulfate C19H28O6S (1) measurement	EFO_0800305	2e-60	NA	2	-60	FALSE	FALSE	6,935 European, Hispanic or African American individuals	up to 2,466 African American individuals, up to 15,619 European ancestry individuals, 1,734 Hispanic ancestry children	15660619	37253714	2023-05-30	Nat Commun	Whole-Genome Sequencing Analysis of Human Metabolome in Multi-Ethnic Populations.	Feofanova EV	NA
rs148982377	1	C	NA	166118434	GCST90483497	Testosterone levels	testosterone measurement	EFO_0004908	1e-300	NA	1	-300	FALSE	FALSE	246,862 European and South Asian ancestry females	NA	31829827	40229599	2025-04-14	Nat Genet	Genome-wide analyses identify 25 infertility loci and relationships with reproductive traits across the allele frequency spectrum.	Venkatesh SS	0000-0001-7680-1208
rs148982377	1	C	NA	119624735	GCST90300001	Metabolite levels (etiocholanolone glucuronide)	etiocholanolone glucuronide measurement	EFO_0800362	4e-15	NA	4	-15	FALSE	FALSE	7,644 European, Hispanic or African American individuals	up to 2,466 African American individuals, up to 15,619 European ancestry individuals, 1,734 Hispanic ancestry children	15660619	37253714	2023-05-30	Nat Commun	Whole-Genome Sequencing Analysis of Human Metabolome in Multi-Ethnic Populations.	Feofanova EV	NA
rs148982377	1	C	NA	119898714	GCST90199752	Epiandrosterone sulfate levels	epiandrosterone sulfate measurement	EFO_0021120	4e-270	NA	4	-270	FALSE	FALSE	8,174 European ancestry individuals	NA	15427681	36635386	2023-01-12	Nat Genet	Genomic atlas of the plasma metabolome prioritizes metabolites implicated in human diseases.	Chen Y	NA
rs148982377	1	C	NA	119900737	GCST90199871	Androstenediol (3beta,17beta) monosulfate (2) levels	androstenediol (3beta,17beta) monosulfate (2) measurement	EFO_0800295	2e-17	NA	2	-17	FALSE	FALSE	7,811 European ancestry individuals	NA	15413054	36635386	2023-01-12	Nat Genet	Genomic atlas of the plasma metabolome prioritizes metabolites implicated in human diseases.	Chen Y	NA
rs148982377	1	C	NA	119616511	GCST90299536	Metabolite levels (androsterone sulfate)	androsterone sulfate measurement	EFO_0021117	2e-149	NA	2	-149	FALSE	FALSE	8,941 European, Hispanic or African American individuals	up to 2,466 African American individuals, up to 15,619 European ancestry individuals, 1,734 Hispanic ancestry children	15660619	37253714	2023-05-30	Nat Commun	Whole-Genome Sequencing Analysis of Human Metabolome in Multi-Ethnic Populations.	Feofanova EV	NA
rs148982377	1	C	NA	119635506	GCST90300654	Metabolite levels (glyco-beta-muricholate)	glyco-beta-muricholate measurement	EFO_0800569	2e-15	NA	2	-15	FALSE	FALSE	1,996 European, Hispanic or African American individuals	up to 2,466 African American individuals, up to 15,619 European ancestry individuals, 1,734 Hispanic ancestry children	15660619	37253714	2023-05-30	Nat Commun	Whole-Genome Sequencing Analysis of Human Metabolome in Multi-Ethnic Populations.	Feofanova EV	NA
rs148982377	1	C	NA	119900616	GCST90199863	16a-hydroxy DHEA 3-sulfate levels	16a-hydroxy DHEA 3-sulfate measurement	EFO_0800301	2e-159	NA	2	-159	FALSE	FALSE	8,236 European ancestry individuals	NA	15430452	36635386	2023-01-12	Nat Genet	Genomic atlas of the plasma metabolome prioritizes metabolites implicated in human diseases.	Chen Y	NA
rs148982377	1	C	NA	119617732	GCST90299598	Metabolite levels (epiandrosterone sulfate)	epiandrosterone sulfate measurement	EFO_0021120	3e-124	NA	3	-124	FALSE	FALSE	8,963 European, Hispanic or African American individuals	up to 2,466 African American individuals, up to 15,619 European ancestry individuals, 1,734 Hispanic ancestry children	15660619	37253714	2023-05-30	Nat Commun	Whole-Genome Sequencing Analysis of Human Metabolome in Multi-Ethnic Populations.	Feofanova EV	NA
rs148982377	1	C	NA	119623171	GCST90299907	Metabolite levels (5alpha-androstan-3alpha,17beta-diol monosulfate (1))	5alpha-androstan-3alpha,17beta-diol monosulfate (1) measurement	EFO_0800288	2e-81	NA	2	-81	FALSE	FALSE	7,231 European, Hispanic or African American individuals	up to 2,466 African American individuals, up to 15,619 European ancestry individuals, 1,734 Hispanic ancestry children	15660619	37253714	2023-05-30	Nat Commun	Whole-Genome Sequencing Analysis of Human Metabolome in Multi-Ethnic Populations.	Feofanova EV	NA
rs148982377	1	C	NA	119900386	GCST90199853	5alpha-pregnan-3beta,20beta-diol monosulfate (1) levels	5alpha-pregnan-3beta,20beta-diol monosulfate (1) measurement	EFO_0800284	3e-12	NA	3	-12	FALSE	FALSE	7,772 European ancestry individuals	NA	15411349	36635386	2023-01-12	Nat Genet	Genomic atlas of the plasma metabolome prioritizes metabolites implicated in human diseases.	Chen Y	NA
rs148982377	1	C	NA	119900430	GCST90199855	5alpha-androstan-3beta,17beta-diol monosulfate (2) levels	5alpha-androstan-3beta,17beta-diol monosulfate (2) measurement	EFO_0800291	2e-94	NA	2	-94	FALSE	FALSE	7,066 European ancestry individuals	NA	15381870	36635386	2023-01-12	Nat Genet	Genomic atlas of the plasma metabolome prioritizes metabolites implicated in human diseases.	Chen Y	NA
rs148982377	1	C	NA	119900516	GCST90199858	5alpha-androstan-3alpha,17beta-diol monosulfate (1) levels	5alpha-androstan-3alpha,17beta-diol monosulfate (1) measurement	EFO_0800288	5e-164	NA	5	-164	FALSE	FALSE	7,608 European ancestry individuals	NA	15403280	36635386	2023-01-12	Nat Genet	Genomic atlas of the plasma metabolome prioritizes metabolites implicated in human diseases.	Chen Y	NA
rs148982377	1	C	NA	119912238	GCST90200671	X-26109 levels	metabolite measurement	EFO_0004725	3e-27	NA	3	-27	FALSE	FALSE	6,992 European ancestry individuals	NA	15377098	36635386	2023-01-12	Nat Genet	Genomic atlas of the plasma metabolome prioritizes metabolites implicated in human diseases.	Chen Y	NA
rs148982377	1	C	NA	166115840	GCST90483486	Testosterone levels	testosterone measurement	EFO_0004908	1e-300	NA	1	-300	FALSE	FALSE	235,579 European ancestry females	NA	23883494	40229599	2025-04-14	Nat Genet	Genome-wide analyses identify 25 infertility loci and relationships with reproductive traits across the allele frequency spectrum.	Venkatesh SS	0000-0001-7680-1208
rs148982377	1	C	NA	119629318	GCST90300281	Metabolite levels (5alpha-androstan-3alpha,17alpha-diol monosulfate)	5alpha-androstan-3alpha,17alpha-diol monosulfate measurement	EFO_0800283	2e-12	NA	2	-12	FALSE	FALSE	3,619 European, Hispanic or African American individuals	up to 2,466 African American individuals, up to 15,619 European ancestry individuals, 1,734 Hispanic ancestry children	15660619	37253714	2023-05-30	Nat Commun	Whole-Genome Sequencing Analysis of Human Metabolome in Multi-Ethnic Populations.	Feofanova EV	NA
rs1171617	1	NA	NA	55418129	GCST009391	Metabolite levels	carnitine measurement	EFO_0010469	6e-26	(carnitine)	6	-26	FALSE	FALSE	2,076 European ancestry individuals	NA	2500000	23823483	2013-07-02	Cell Metab	A genome-wide association study of the human metabolome in a community-based cohort.	Rhee EP	NA
rs1171617	1	G	NA	97326097	GCST90104272	Testosterone levels	testosterone measurement	EFO_0004908	2e-27	NA	2	-27	FALSE	FALSE	182,648 European ancestry individuals	NA	NA	35192695	2022-02-22	Endocrinology	Cross-ancestry genome-wide association studies of sex hormone concentrations in pre- and postmenopausal women.	Haas CB	0000-0002-8211-0806
rs1171617	1	T	NA	119901615	GCST90199930	(R)-3-hydroxybutyrylcarnitine levels	(R)-3-hydroxybutyrylcarnitine measurement	EFO_0800344	6e-10	NA	6	-10	FALSE	FALSE	7,787 European ancestry individuals	NA	15412386	36635386	2023-01-12	Nat Genet	Genomic atlas of the plasma metabolome prioritizes metabolites implicated in human diseases.	Chen Y	NA
rs1171617	1	NA	NA	47887366	GCST008970	Gout	gout	EFO_0004274	2e-16	(EA)	2	-16	FALSE	FALSE	13,179 European, African American and unknown ancestry cases, 750,634 European, African American and unknown ancestry controls	NA	8249849	31578528	2019-10-02	Nat Genet	Target genes, variants, tissues and transcriptional pathways influencing human serum urate levels.	Tin A	0000-0002-4207-5866
rs1171617	1	T	NA	119902406	GCST90199993	Phenylacetylcarnitine levels	phenylacetylcarnitine measurement	EFO_0800686	6e-25	NA	6	-25	FALSE	FALSE	8,127 European ancestry individuals	NA	15427459	36635386	2023-01-12	Nat Genet	Genomic atlas of the plasma metabolome prioritizes metabolites implicated in human diseases.	Chen Y	NA
rs1171617	1	G	0.232409	56276179	GCST010244	Triglyceride levels	triglyceride measurement	EFO_0004530	2e-11	NA	2	-11	FALSE	FALSE	441,016 European ancestry individuals	NA	NA	32203549	2020-03-23	PLoS Med	Evaluating the relationship between circulating lipoprotein lipids and apolipoproteins with risk of coronary heart disease: A multivariable Mendelian randomisation analysis.	Richardson TG	0000-0002-7918-2040
rs1171617	1	T	NA	96797262	GCST90010767	Tetradecanoylcarnitine levels	carnitine measurement	EFO_0010469	1e-12	NA	1	-12	FALSE	FALSE	23,445 Caucasian ancestry individuals	NA	6093394	33414548	2021-01-07	Nat Genet	A cross-platform approach identifies genetic regulators of human metabolism and health.	Lotta LA	0000-0002-2619-5956
rs1171617	1	G	NA	163383633	GCST90479930	Gouty arthropathy (PheCode 274.11)	gout	EFO_0004274	1e-13	NA	1	-13	FALSE	FALSE	3,538 African American or Afro-Caribbean cases, 115,062 African American or Afro-Caribbean controls, 795 Hispanic or Latin American cases, 58,284 Hispanic or Latin American controls, 237 East Asian ancestry cases, 6,414 East Asian ancestry controls, 7,712 European ancestry cases, 435,461 European ancestry controls	NA	44300000	39024449	2024-07-19	Science	Diversity and scale: Genetic architecture of 2068 traits in the VA Million Veteran Program.	Verma A	0000-0002-5063-9107
rs1171617	1	G	NA	102453945	GCST90102902	Carnitine levels	carnitine measurement	EFO_0010469	6e-138	NA	6	-138	FALSE	FALSE	8,809 European ancestry individuals	NA	10000000	35050183	2022-01-11	Metabolites	Metabolome Genome-Wide Association Study Identifies 74 Novel Genomic Regions Influencing Plasma Metabolites Levels.	Hysi PG	NA
rs1171617	1	T	NA	131723766	GCST90319906	Serum urate levels	urate measurement	EFO_0004531	3e-127	NA	3	-127	FALSE	FALSE	677,373 European ancestry individuals	NA	7912246	38658550	2024-04-24	Nat Commun	Large-scale cross-ancestry genome-wide meta-analysis of serum urate.	Cho C	0009-0002-3155-1932
rs1171617	1	G	NA	163080836	GCST90475359	Height (maximum, inv-normal transformed)	body height	OBA_VT0001253	5e-79	NA	5	-79	FALSE	FALSE	424,305 European ancestry individuals	NA	44300000	39024449	2024-07-19	Science	Diversity and scale: Genetic architecture of 2068 traits in the VA Million Veteran Program.	Verma A	0000-0002-5063-9107
rs1171617	1	G	0.175751	63616622	GCST012020	Serum metabolite levels	serum metabolite level	OBA_2050092	2e-12	(propionylcarnitine (C3))	2	-12	FALSE	FALSE	3,926 Hispanic/Latino individuals	NA	13039987	33031748	2020-10-01	Am J Hum Genet	A Genome-wide Association Study Discovers 46 Loci of the Human Metabolome in the Hispanic Community Health Study/Study of Latinos.	Feofanova EV	NA
rs1171617	1	T	NA	96793446	GCST90010754	Acetylcarnitine levels	carnitine measurement	EFO_0010469	2e-156	NA	2	-156	FALSE	FALSE	31,008 Caucasian ancestry individuals	NA	6046365	33414548	2021-01-07	Nat Genet	A cross-platform approach identifies genetic regulators of human metabolism and health.	Lotta LA	0000-0002-2619-5956
rs1171617	1	T	NA	105641806	GCST90266272	Plasma X-12798 levels in chronic kidney disease	X-12798 measurement	EFO_0021335	5e-26	NA	5	-26	FALSE	FALSE	4,906 European ancestry individuals	NA	7723285	37277652	2023-06-05	Nat Genet	Genetic studies of paired metabolomes reveal enzymatic and transport processes at the interface of plasma and urine.	Schlosser P	NA
rs1171617	1	T	NA	143803328	GCST90455669	Serum urate levels	urate measurement	EFO_0004531	1e-172	NA	1	-172	FALSE	FALSE	630,117 European ancestry individuals	NA	NA	39406924	2024-10-15	Nat Genet	A genome-wide association analysis reveals new pathogenic pathways in gout.	Major TJ	0000-0002-1955-0219
rs1171617	1	G	NA	97328080	GCST90104276	Testosterone levels in postmenopausal women	testosterone measurement	EFO_0004908	1e-12	NA	1	-12	FALSE	FALSE	84,003 European ancestry individuals	NA	NA	35192695	2022-02-22	Endocrinology	Cross-ancestry genome-wide association studies of sex hormone concentrations in pre- and postmenopausal women.	Haas CB	0000-0002-8211-0806
rs1171617	1	T	NA	119767391	GCST90245300	Myristoylcarnitine levels	myristoylcarnitine (C14) measurement	EFO_0800216	1e-12	NA	1	-12	FALSE	FALSE	14,296 European ancestry individuals	5,698 European ancestry individuals	NA	36357675	2022-11-10	Nat Med	Rare and common genetic determinants of metabolic individuality and their effects on human health.	Surendran P	NA
rs1171617	1	T	NA	119897641	GCST90199668	Hexanoylcarnitine levels	hexanoylcarnitine measurement	EFO_0021040	3e-17	NA	3	-17	FALSE	FALSE	8,242 European ancestry individuals	NA	15429420	36635386	2023-01-12	Nat Genet	Genomic atlas of the plasma metabolome prioritizes metabolites implicated in human diseases.	Chen Y	NA
rs1171617	1	G	NA	163434334	GCST90480689	Gout (PheCode 274.1)	gout	EFO_0004274	8e-27	NA	8	-27	FALSE	FALSE	6,538 African American or Afro-Caribbean cases, 48,967 African American or Afro-Caribbean controls, 2,151 Hispanic or Latin American cases, 27,163 Hispanic or Latin American controls, 739 East Asian ancestry cases, 2,808 East Asian ancestry controls, 31,493 European ancestry cases, 284,175 European ancestry controls	NA	44300000	39024449	2024-07-19	Science	Diversity and scale: Genetic architecture of 2068 traits in the VA Million Veteran Program.	Verma A	0000-0002-5063-9107
rs1171617	1	T	NA	105633173	GCST90265389	Urine indoleacetoylcarnitine* levels in chronic kidney disease	indoleacetoylcarnitine measurement	EFO_0800106	6e-17	NA	6	-17	FALSE	FALSE	4,217 European ancestry individuals	NA	7723788	37277652	2023-06-05	Nat Genet	Genetic studies of paired metabolomes reveal enzymatic and transport processes at the interface of plasma and urine.	Schlosser P	NA
rs1171617	1	T	NA	119897046	GCST90199621	Carnitine levels	carnitine measurement	EFO_0010469	5e-134	NA	5	-134	FALSE	FALSE	8,192 European ancestry individuals	NA	15427953	36635386	2023-01-12	Nat Genet	Genomic atlas of the plasma metabolome prioritizes metabolites implicated in human diseases.	Chen Y	NA
rs1171617	1	T	0.7682	47885384	GCST008971	Urate levels	urate measurement	EFO_0004531	2e-66	NA	2	-66	FALSE	FALSE	288,649 European ancestry individuals	NA	8217339	31578528	2019-10-02	Nat Genet	Target genes, variants, tissues and transcriptional pathways influencing human serum urate levels.	Tin A	0000-0002-4207-5866
rs1171617	1	T	NA	96793832	GCST90010753	Carnitine levels	carnitine measurement	EFO_0010469	0	NA	2	-444	FALSE	FALSE	31,001 Caucasian ancestry individuals	NA	6046392	33414548	2021-01-07	Nat Genet	A cross-platform approach identifies genetic regulators of human metabolism and health.	Lotta LA	0000-0002-2619-5956
rs1171617	1	T	NA	101160036	GCST90139682	Carnitine levels	carnitine measurement	EFO_0010469	3e-86	NA	3	-86	FALSE	FALSE	6,136 Finnish ancestry individuals	NA	16000000	35347128	2022-03-28	Nat Commun	Genome-wide association studies of metabolites in Finnish men identify disease-relevant loci.	Yin X	NA
rs1171617	1	T	NA	119773399	GCST90245528	X-12127 levels	X-12127 measurement	EFO_0800709	1e-11	NA	1	-11	FALSE	FALSE	14,296 European ancestry individuals	5,698 European ancestry individuals	NA	36357675	2022-11-10	Nat Med	Rare and common genetic determinants of metabolic individuality and their effects on human health.	Surendran P	NA
rs1171617	1	T	NA	119777425	GCST90245727	X-23680 levels	X-23680 measurement	EFO_0800862	1e-16	NA	1	-16	FALSE	FALSE	14,296 European ancestry individuals	5,698 European ancestry individuals	NA	36357675	2022-11-10	Nat Med	Rare and common genetic determinants of metabolic individuality and their effects on human health.	Surendran P	NA
rs1171617	1	T	NA	119909528	GCST90200471	X-11381 levels	X-11381 measurement	EFO_0021228	2e-22	NA	2	-22	FALSE	FALSE	8,225 European ancestry individuals	NA	15430300	36635386	2023-01-12	Nat Genet	Genomic atlas of the plasma metabolome prioritizes metabolites implicated in human diseases.	Chen Y	NA
rs1171617	1	T	NA	100875287	GCST90027096	Total testosterone levels	testosterone measurement	EFO_0004908	6e-11	NA	6	-11	FALSE	FALSE	158,000 British ancestry women	NA	NA	34321204	2021-07-28	Sci Adv	Testosterone and socioeconomic position: Mendelian randomization in 306,248 men and women in UK Biobank.	Harrison S	0000-0002-7966-0700
rs1171617	1	NA	NA	106378954	GCST90239826	Free testosterone levels	testosterone measurement	EFO_0004908	5e-24	NA	5	-24	FALSE	FALSE	158,089 British ancestry women	NA	17239132	36653534	2023-01-18	Commun Med (Lond)	Genetic analyses implicate complex links between adult testosterone levels and health and disease.	Leinonen JT	NA
rs1171617	1	T	NA	119904838	GCST90200139	Dihomo-linolenoylcarnitine (C20:3n3 or 6) levels	dihomo-linolenoylcarnitine (C20:3n3 or 6) measurement	EFO_0800547	5e-14	NA	5	-14	FALSE	FALSE	8,092 European ancestry individuals	NA	15423971	36635386	2023-01-12	Nat Genet	Genomic atlas of the plasma metabolome prioritizes metabolites implicated in human diseases.	Chen Y	NA
rs1171617	1	T	NA	119912022	GCST90200653	X-24812 levels	X-24812 measurement	EFO_0800908	2e-10	NA	2	-10	FALSE	FALSE	7,878 European ancestry individuals	NA	15414520	36635386	2023-01-12	Nat Genet	Genomic atlas of the plasma metabolome prioritizes metabolites implicated in human diseases.	Chen Y	NA
rs1171617	1	T	NA	119774160	GCST90245567	X-12798 levels	X-12798 measurement	EFO_0021335	2e-113	NA	2	-113	FALSE	FALSE	14,296 European ancestry individuals	5,698 European ancestry individuals	NA	36357675	2022-11-10	Nat Med	Rare and common genetic determinants of metabolic individuality and their effects on human health.	Surendran P	NA
rs1171617	1	G	NA	163176827	GCST90475734	Gout (PheCode 274.1)	gout	EFO_0004274	4e-17	NA	4	-17	FALSE	FALSE	14,437 African American or Afro-Caribbean cases, 103,731 African American or Afro-Caribbean controls	NA	44300000	39024449	2024-07-19	Science	Diversity and scale: Genetic architecture of 2068 traits in the VA Million Veteran Program.	Verma A	0000-0002-5063-9107
rs1171617	1	G	NA	97329228	GCST90104280	Testosterone levels in premenopausal women	testosterone measurement	EFO_0004908	1e-14	NA	1	-14	FALSE	FALSE	44,401 European ancestry individuals	NA	NA	35192695	2022-02-22	Endocrinology	Cross-ancestry genome-wide association studies of sex hormone concentrations in pre- and postmenopausal women.	Haas CB	0000-0002-8211-0806
rs1171617	1	T	NA	101166979	GCST90140118	Arachidonoylcarnitine (C20:4) levels	arachidonoylcarnitine (C20:4) measurement	EFO_0800544	1e-13	NA	1	-13	FALSE	FALSE	6,136 Finnish ancestry individuals	NA	16000000	35347128	2022-03-28	Nat Commun	Genome-wide association studies of metabolites in Finnish men identify disease-relevant loci.	Yin X	NA
rs1171617	1	T	NA	119762191	GCST90245096	Acetylcarnitine levels	acetylcarnitine measurement	EFO_0021038	2e-100	NA	2	-100	FALSE	FALSE	14,296 European ancestry individuals	5,698 European ancestry individuals	NA	36357675	2022-11-10	Nat Med	Rare and common genetic determinants of metabolic individuality and their effects on human health.	Surendran P	NA
rs1171617	1	T	0.766787	63840978	GCST90012102	Bioavailable testosterone levels	testosterone measurement	EFO_0004908	4e-23	NA	4	-23	FALSE	FALSE	188,507 European ancestry women	NA	16585745	32042192	2020-02-10	Nat Med	Using human genetics to understand the disease impacts of testosterone in men and women.	Ruth KS	NA
rs1171617	1	T	NA	101934067	GCST90243589	Butyrylcarnitine levels	butyrylcarnitine measurement	EFO_0020010	2e-14	NA	2	-14	FALSE	FALSE	7,796 European ancestry individuals	NA	2100000	24816252	2014-05-11	Nat Genet	An atlas of genetic influences on human blood metabolites.	Shin SY	NA
rs1171617	1	T	NA	119906221	GCST90200228	3-hydroxyhexanoylcarnitine (1) levels	3-hydroxyhexanoylcarnitine (1) measurement	EFO_0800580	3e-22	NA	3	-22	FALSE	FALSE	8,227 European ancestry individuals	NA	15429814	36635386	2023-01-12	Nat Genet	Genomic atlas of the plasma metabolome prioritizes metabolites implicated in human diseases.	Chen Y	NA
rs1171617	1	NA	NA	97330285	GCST90104296	Testosterone levels	testosterone measurement	EFO_0004908	4e-28	NA	4	-28	FALSE	FALSE	4,229 African ancestry individuals, 182,648 European ancestry individuals	NA	NA	35192695	2022-02-22	Endocrinology	Cross-ancestry genome-wide association studies of sex hormone concentrations in pre- and postmenopausal women.	Haas CB	0000-0002-8211-0806
rs1171617	1	T	NA	119912317	GCST90200673	Butyrylcarnitine (C4) levels	butyrylcarnitine (C4) measurement	EFO_0800201	1e-31	NA	1	-31	FALSE	FALSE	8,111 European ancestry individuals	NA	15426976	36635386	2023-01-12	Nat Genet	Genomic atlas of the plasma metabolome prioritizes metabolites implicated in human diseases.	Chen Y	NA
rs1171617	1	T	NA	101157533	GCST90139517	N,N-dimethylalanine levels	N,N-dimethylalanine measurement	EFO_0800098	1e-11	NA	1	-11	FALSE	FALSE	6,136 Finnish ancestry individuals	NA	16000000	35347128	2022-03-28	Nat Commun	Genome-wide association studies of metabolites in Finnish men identify disease-relevant loci.	Yin X	NA
rs1171617	1	T	NA	105640423	GCST90266114	Urine undecenoylcarnitine (C11:1) levels in chronic kidney disease	undecenoylcarnitine (C11:1) measurement	EFO_0800588	4e-24	NA	4	-24	FALSE	FALSE	4,883 European ancestry individuals	NA	7724148	37277652	2023-06-05	Nat Genet	Genetic studies of paired metabolomes reveal enzymatic and transport processes at the interface of plasma and urine.	Schlosser P	NA
rs1171617	1	T	NA	119899484	GCST90199802	Beta-hydroxyisovaleroylcarnitine levels	beta-hydroxyisovaleroylcarnitine measurement	EFO_0800031	2e-10	NA	2	-10	FALSE	FALSE	8,232 European ancestry individuals	NA	15429018	36635386	2023-01-12	Nat Genet	Genomic atlas of the plasma metabolome prioritizes metabolites implicated in human diseases.	Chen Y	NA
rs1171617	1	T	NA	119905926	GCST90200203	Indoleacetoylcarnitine levels	indoleacetoylcarnitine measurement	EFO_0800106	2e-15	NA	2	-15	FALSE	FALSE	7,777 European ancestry individuals	NA	15414860	36635386	2023-01-12	Nat Genet	Genomic atlas of the plasma metabolome prioritizes metabolites implicated in human diseases.	Chen Y	NA
rs1171617	1	T	NA	131721630	GCST90319904	Serum urate levels	urate measurement	EFO_0004531	2e-150	NA	2	-150	FALSE	FALSE	219,768 East Asian ancestry individuals, 677,373 European ancestry individuals, 132,182 individuals	NA	9487379	38658550	2024-04-24	Nat Commun	Large-scale cross-ancestry genome-wide meta-analysis of serum urate.	Cho C	0009-0002-3155-1932
rs1171617	1	T	0.7701	47886080	GCST008972	Urate levels	urate measurement	EFO_0004531	2e-77	NA	2	-77	FALSE	FALSE	288,649 European ancestry individuals, 125,725 East Asian ancestry individuals, 33,671 African American individuals, 9,037 South Asian ancestry individuals, 608 Hispanic individuals	NA	8249849	31578528	2019-10-02	Nat Genet	Target genes, variants, tissues and transcriptional pathways influencing human serum urate levels.	Tin A	0000-0002-4207-5866
rs1171617	1	T	NA	100872013	GCST90027088	Free testosterone levels	testosterone measurement	EFO_0004908	6e-09	NA	6	-9	FALSE	FALSE	158,000 British ancestry women	NA	NA	34321204	2021-07-28	Sci Adv	Testosterone and socioeconomic position: Mendelian randomization in 306,248 men and women in UK Biobank.	Harrison S	0000-0002-7966-0700
rs1171617	1	G	NA	102454454	GCST90102930	Deoxycarnitine levels	deoxycarnitine measurement	EFO_0800259	8e-23	NA	8	-23	FALSE	FALSE	8,809 European ancestry individuals	NA	10000000	35050183	2022-01-11	Metabolites	Metabolome Genome-Wide Association Study Identifies 74 Novel Genomic Regions Influencing Plasma Metabolites Levels.	Hysi PG	NA
rs1171617	1	T	0.767459	63822457	GCST90012114	Total testosterone levels	testosterone measurement	EFO_0004908	9e-31	NA	9	-31	FALSE	FALSE	425,097 European ancestry individuals	NA	16578495	32042192	2020-02-10	Nat Med	Using human genetics to understand the disease impacts of testosterone in men and women.	Ruth KS	NA
rs1171617	1	T	0.7713	47884035	GCST008973	Urate levels	urate measurement	EFO_0004531	2e-36	(men)	2	-36	FALSE	FALSE	174,111 European, East Asian, African American, South Asian and Hispanic ancestry men, 172,102 European, East Asian, African American, South Asian and Hispanic ancestry women	NA	8249849	31578528	2019-10-02	Nat Genet	Target genes, variants, tissues and transcriptional pathways influencing human serum urate levels.	Tin A	0000-0002-4207-5866
rs1171617	1	T	0.7655	47884632	GCST008973	Urate levels	urate measurement	EFO_0004531	3e-23	(women)	3	-23	FALSE	FALSE	174,111 European, East Asian, African American, South Asian and Hispanic ancestry men, 172,102 European, East Asian, African American, South Asian and Hispanic ancestry women	NA	8249849	31578528	2019-10-02	Nat Genet	Target genes, variants, tissues and transcriptional pathways influencing human serum urate levels.	Tin A	0000-0002-4207-5866
rs1171617	1	T	NA	93541105	GCST90018975	Triglycerides	triglyceride measurement	EFO_0004530	2e-11	NA	2	-11	FALSE	FALSE	343,992 European ancestry individuals, 111,667 East Asian ancestry individuals	NA	20531459	34594039	2021-09-30	Nat Genet	A cross-population atlas of genetic associations for 220 human phenotypes.	Sakaue S	NA
rs1171617	1	T	NA	101156008	GCST90139418	Isobutyrylcarnitine (c4) levels	isobutyrylcarnitine measurement	EFO_0021023	3e-12	NA	3	-12	FALSE	FALSE	6,136 Finnish ancestry individuals	NA	16000000	35347128	2022-03-28	Nat Commun	Genome-wide association studies of metabolites in Finnish men identify disease-relevant loci.	Yin X	NA
rs1171617	1	T	NA	119772218	GCST90245483	X-11261 levels	X-11261 measurement	EFO_0021221	4e-43	NA	4	-43	FALSE	FALSE	14,296 European ancestry individuals	5,698 European ancestry individuals	NA	36357675	2022-11-10	Nat Med	Rare and common genetic determinants of metabolic individuality and their effects on human health.	Surendran P	NA
rs1171617	1	T	NA	119911818	GCST90200646	X-24801 levels	metabolite measurement	EFO_0004725	6e-10	NA	6	-10	FALSE	FALSE	8,059 European ancestry individuals	NA	15424806	36635386	2023-01-12	Nat Genet	Genomic atlas of the plasma metabolome prioritizes metabolites implicated in human diseases.	Chen Y	NA
rs1171617	1	T	NA	96795136	GCST90010772	Octadecanoylcarnitine levels	carnitine measurement	EFO_0010469	1e-21	NA	1	-21	FALSE	FALSE	30,138 Caucasian ancestry individuals	NA	6039747	33414548	2021-01-07	Nat Genet	A cross-platform approach identifies genetic regulators of human metabolism and health.	Lotta LA	0000-0002-2619-5956
rs1171617	1	T	NA	119765987	GCST90245243	Hexanoylcarnitine levels	hexanoylcarnitine measurement	EFO_0021040	3e-36	NA	3	-36	FALSE	FALSE	14,296 European ancestry individuals	5,698 European ancestry individuals	NA	36357675	2022-11-10	Nat Med	Rare and common genetic determinants of metabolic individuality and their effects on human health.	Surendran P	NA
rs1171617	1	G	NA	163100493	GCST90475368	What is your height? (cm, inv-normal transformed)	body height	OBA_VT0001253	5e-46	NA	5	-46	FALSE	FALSE	283,251 European ancestry individuals	NA	44300000	39024449	2024-07-19	Science	Diversity and scale: Genetic architecture of 2068 traits in the VA Million Veteran Program.	Verma A	0000-0002-5063-9107
rs1171617	1	T	NA	119769061	GCST90245362	Palmitoylcarnitine levels	palmitoylcarnitine measurement	EFO_0021044	2e-16	NA	2	-16	FALSE	FALSE	14,296 European ancestry individuals	5,698 European ancestry individuals	NA	36357675	2022-11-10	Nat Med	Rare and common genetic determinants of metabolic individuality and their effects on human health.	Surendran P	NA
rs1171617	1	G	NA	166118510	GCST90483497	Testosterone levels	testosterone measurement	EFO_0004908	3e-32	NA	3	-32	FALSE	FALSE	246,862 European and South Asian ancestry females	NA	31829827	40229599	2025-04-14	Nat Genet	Genome-wide analyses identify 25 infertility loci and relationships with reproductive traits across the allele frequency spectrum.	Venkatesh SS	0000-0001-7680-1208
rs1171617	1	T	NA	105624932	GCST90264524	Urine 3-hydroxyphenylacetoylcarnitine levels in chronic kidney disease	metabolite measurement	EFO_0004725	9e-13	NA	9	-13	FALSE	FALSE	4,173 European ancestry individuals	NA	7723263	37277652	2023-06-05	Nat Genet	Genetic studies of paired metabolomes reveal enzymatic and transport processes at the interface of plasma and urine.	Schlosser P	NA
rs1171617	1	T	NA	119898141	GCST90199708	Propionylcarnitine (c3) levels	propionylcarnitine (C3) measurement	EFO_0800210	5e-44	NA	5	-44	FALSE	FALSE	8,273 European ancestry individuals	NA	15430782	36635386	2023-01-12	Nat Genet	Genomic atlas of the plasma metabolome prioritizes metabolites implicated in human diseases.	Chen Y	NA
rs1171617	1	G	NA	163249180	GCST90476435	triglyceride (mean, inv-norm transformed)	triglyceride measurement	EFO_0004530	4e-12	NA	4	-12	FALSE	FALSE	391,626 European ancestry individuals	NA	44300000	39024449	2024-07-19	Science	Diversity and scale: Genetic architecture of 2068 traits in the VA Million Veteran Program.	Verma A	0000-0002-5063-9107
rs1171617	1	T	NA	96793812	GCST90010756	Butyrylcarnitine levels	carnitine measurement	EFO_0010469	6e-83	NA	6	-83	FALSE	FALSE	30,694 Caucasian ancestry individuals	NA	6046389	33414548	2021-01-07	Nat Genet	A cross-platform approach identifies genetic regulators of human metabolism and health.	Lotta LA	0000-0002-2619-5956
rs1171617	1	NA	NA	98075587	GCST90128878	Carnitine levels (Metabolon platform)	carnitine measurement	EFO_0010469	2e-13	NA	2	-13	FALSE	FALSE	79 monozygotic twin pairs, 215 dizygotic twin pairs, 413 individuals	NA	NA	27073872	2016-04-13	PLoS One	Genetic Influences on Metabolite Levels: A Comparison across Metabolomic Platforms.	Yet I	NA
rs1171617	1	G	NA	102459505	GCST90103237	X-11261 levels	X-11261 measurement	EFO_0021221	2e-16	NA	2	-16	FALSE	FALSE	8,809 European ancestry individuals	NA	10000000	35050183	2022-01-11	Metabolites	Metabolome Genome-Wide Association Study Identifies 74 Novel Genomic Regions Influencing Plasma Metabolites Levels.	Hysi PG	NA
rs1171617	1	T	NA	119763003	GCST90245129	Butyrylcarnitine levels	butyrylcarnitine measurement	EFO_0020010	1e-49	NA	1	-49	FALSE	FALSE	14,296 European ancestry individuals	5,698 European ancestry individuals	NA	36357675	2022-11-10	Nat Med	Rare and common genetic determinants of metabolic individuality and their effects on human health.	Surendran P	NA
rs1171617	1	T	NA	119912469	GCST90200679	N-acetylarginine levels	N-acetylarginine measurement	EFO_0021429	2e-16	NA	2	-16	FALSE	FALSE	8,271 European ancestry individuals	NA	15431504	36635386	2023-01-12	Nat Genet	Genomic atlas of the plasma metabolome prioritizes metabolites implicated in human diseases.	Chen Y	NA
rs1171617	1	T	NA	96794388	GCST90010770	Hexadecanoylcarnitine levels	carnitine measurement	EFO_0010469	8e-19	NA	8	-19	FALSE	FALSE	30,915 Caucasian ancestry individuals	NA	6046326	33414548	2021-01-07	Nat Genet	A cross-platform approach identifies genetic regulators of human metabolism and health.	Lotta LA	0000-0002-2619-5956
rs1171617	1	NA	NA	106377645	GCST90239824	Free androgen index	free androgen index	EFO_0007005	1e-20	NA	1	-20	FALSE	FALSE	158,208 British ancestry women	NA	17239132	36653534	2023-01-18	Commun Med (Lond)	Genetic analyses implicate complex links between adult testosterone levels and health and disease.	Leinonen JT	NA
rs1171617	1	T	NA	119897658	GCST90199669	Acetylcarnitine (c2) levels	acetylcarnitine measurement	EFO_0021038	6e-33	NA	6	-33	FALSE	FALSE	8,262 European ancestry individuals	NA	15430904	36635386	2023-01-12	Nat Genet	Genomic atlas of the plasma metabolome prioritizes metabolites implicated in human diseases.	Chen Y	NA
rs1171617	1	T	NA	119760328	GCST90245022	3-hydroxybutyrylcarnitine (1) levels	lipid measurement	EFO_0004529	2e-19	NA	2	-19	FALSE	FALSE	14,296 European ancestry individuals	5,698 European ancestry individuals	NA	36357675	2022-11-10	Nat Med	Rare and common genetic determinants of metabolic individuality and their effects on human health.	Surendran P	NA
rs1171617	1	T	NA	119771165	GCST90245435	Stearoylcarnitine levels	stearoylcarnitine measurement	EFO_0021045	2e-18	NA	2	-18	FALSE	FALSE	14,296 European ancestry individuals	5,698 European ancestry individuals	NA	36357675	2022-11-10	Nat Med	Rare and common genetic determinants of metabolic individuality and their effects on human health.	Surendran P	NA
rs1171617	1	G	NA	163087826	GCST90475362	height (mean, inv-normal transformed)	body height	OBA_VT0001253	8e-82	NA	8	-82	FALSE	FALSE	424,305 European ancestry individuals	NA	44300000	39024449	2024-07-19	Science	Diversity and scale: Genetic architecture of 2068 traits in the VA Million Veteran Program.	Verma A	0000-0002-5063-9107
rs1171617	1	G	NA	163176371	GCST90475730	Gout and other crystal arthrop (PheCode 274)	gout	EFO_0004274	4e-16	NA	4	-16	FALSE	FALSE	14,867 African American or Afro-Caribbean cases, 102,953 African American or Afro-Caribbean controls	NA	44300000	39024449	2024-07-19	Science	Diversity and scale: Genetic architecture of 2068 traits in the VA Million Veteran Program.	Verma A	0000-0002-5063-9107
rs1171617	1	T	0.767086	63824933	GCST90012112	Total testosterone levels	testosterone measurement	EFO_0004908	6e-57	NA	6	-57	FALSE	FALSE	230,454 European ancestry women	NA	16580851	32042192	2020-02-10	Nat Med	Using human genetics to understand the disease impacts of testosterone in men and women.	Ruth KS	NA
rs1171617	1	T	NA	96795205	GCST90010761	Octanoylcarnitine levels	carnitine measurement	EFO_0010469	6e-11	NA	6	-11	FALSE	FALSE	31,969 Caucasian ancestry individuals	NA	6043492	33414548	2021-01-07	Nat Genet	A cross-platform approach identifies genetic regulators of human metabolism and health.	Lotta LA	0000-0002-2619-5956
rs1171617	1	T	NA	100870806	GCST90027084	Bioavailable testosterone levels	testosterone measurement	EFO_0004908	4e-10	NA	4	-10	FALSE	FALSE	158,000 British ancestry women	NA	NA	34321204	2021-07-28	Sci Adv	Testosterone and socioeconomic position: Mendelian randomization in 306,248 men and women in UK Biobank.	Harrison S	0000-0002-7966-0700
rs1171617	1	G	NA	163094966	GCST90475365	height (minimum, inv-normal transformed)	body height	OBA_VT0001253	1e-66	NA	1	-66	FALSE	FALSE	424,306 European ancestry individuals	NA	44300000	39024449	2024-07-19	Science	Diversity and scale: Genetic architecture of 2068 traits in the VA Million Veteran Program.	Verma A	0000-0002-5063-9107
rs1126743	1	A	NA	119898266	GCST90199718	Sebacate (C10-DC) levels	sebacate (C10-DC) measurement	EFO_0800212	8e-16	NA	8	-16	FALSE	FALSE	7,926 European ancestry individuals	NA	15418507	36635386	2023-01-12	Nat Genet	Genomic atlas of the plasma metabolome prioritizes metabolites implicated in human diseases.	Chen Y	NA
rs1126743	1	A	NA	119897974	GCST90199697	Dodecanedioate (C12-DC) levels	dodecanedioate measurement	EFO_0021054	2e-13	NA	2	-13	FALSE	FALSE	8,240 European ancestry individuals	NA	15430983	36635386	2023-01-12	Nat Genet	Genomic atlas of the plasma metabolome prioritizes metabolites implicated in human diseases.	Chen Y	NA
rs6546861	1	T	NA	105641782	GCST90266270	Plasma X-12753 levels in chronic kidney disease	X-12753 measurement	EFO_0800727	4e-19	NA	4	-19	FALSE	FALSE	1,907 European ancestry individuals	NA	7720660	37277652	2023-06-05	Nat Genet	Genetic studies of paired metabolomes reveal enzymatic and transport processes at the interface of plasma and urine.	Schlosser P	NA
rs6546861	1	T	NA	166452594	GCST90468067	Creatinine levels (UKB data field 30700)	serum creatinine amount	OBA_2050096	3e-87	NA	3	-87	FALSE	FALSE	394,642 European ancestry individuals	NA	13308323	39789286	2025-01-09	Nat Genet	A scalable variational inference approach for increased mixed-model association power.	Loya H	0000-0002-4587-6378
rs6546861	1	T	0.21	55906996	GCST009733	Urinary metabolite levels in chronic kidney disease	urinary metabolite measurement	EFO_0005116	1e-111	(N-acetyl-1-methylhistidine)	1	-111	FALSE	FALSE	1,221 cases	406 cases	7750367	31959995	2020-01-20	Nat Genet	Genetic studies of urinary metabolites illuminate mechanisms of detoxification and excretion in humans.	Schlosser P	0000-0002-8460-0462
rs6546861	1	T	0.21	55907005	GCST009733	Urinary metabolite levels in chronic kidney disease	urinary metabolite measurement	EFO_0005116	6e-163	(N-acetylarginine)	6	-163	FALSE	FALSE	1,221 cases	406 cases	7750367	31959995	2020-01-20	Nat Genet	Genetic studies of urinary metabolites illuminate mechanisms of detoxification and excretion in humans.	Schlosser P	0000-0002-8460-0462
rs6546861	1	T	0.21	55907024	GCST009733	Urinary metabolite levels in chronic kidney disease	urinary metabolite measurement	EFO_0005116	3e-249	(N-acetylcitrulline)	3	-249	FALSE	FALSE	1,221 cases	406 cases	7750367	31959995	2020-01-20	Nat Genet	Genetic studies of urinary metabolites illuminate mechanisms of detoxification and excretion in humans.	Schlosser P	0000-0002-8460-0462
rs6546861	1	T	0.21	55907222	GCST009733	Urinary metabolite levels in chronic kidney disease	urinary metabolite measurement	EFO_0005116	2e-123	(X - 11357)	2	-123	FALSE	FALSE	1,221 cases	406 cases	7750367	31959995	2020-01-20	Nat Genet	Genetic studies of urinary metabolites illuminate mechanisms of detoxification and excretion in humans.	Schlosser P	0000-0002-8460-0462
rs6546861	1	T	0.21	55907478	GCST009733	Urinary metabolite levels in chronic kidney disease	urinary metabolite measurement	EFO_0005116	9e-48	(X - 23590)	9	-48	FALSE	FALSE	1,221 cases	406 cases	7750367	31959995	2020-01-20	Nat Genet	Genetic studies of urinary metabolites illuminate mechanisms of detoxification and excretion in humans.	Schlosser P	0000-0002-8460-0462
rs6546861	1	T	0.21	55965109	GCST009735	Urinary metabolite modules (eigenmetabolites) in chronic kidney disease	urinary metabolite measurement	EFO_0005116	9e-182	(N-acetyl-1-methylhistidine, N-delta-acetylornithine, X-11357, X-23590)	9	-182	FALSE	FALSE	1,221 cases	406 cases	7750367	31959995	2020-01-20	Nat Genet	Genetic studies of urinary metabolites illuminate mechanisms of detoxification and excretion in humans.	Schlosser P	0000-0002-8460-0462
rs6546861	1	C	NA	96221537	GCST90092815	Creatinine levels	serum creatinine amount	OBA_2050096	9e-12	NA	9	-12	FALSE	FALSE	110,051 European ancestry individuals	NA	11722792	35213538	2022-02-25	PLoS Biol	Characterising metabolomic signatures of lipid-modifying therapies through drug target mendelian randomisation.	Richardson TG	NA
rs6546861	1	C	NA	97036753	GCST90103634	Estimated glomerular filtration rate (creatinine)	glomerular filtration rate	OBA_0003747	4e-85	NA	4	-85	FALSE	FALSE	1,004,040 European ancestry individuals	417,288 European ancestry individuals	13635145	34272381	2021-07-16	Nat Commun	Discovery and prioritization of variants and genes for kidney function in >1.2 million individuals.	Stanzick KJ	0000-0001-6427-5212
rs6546861	1	T	NA	119898480	GCST90199735	N-acetylhistidine levels	N-acetylhistidine measurement	EFO_0800022	8e-99	NA	8	-99	FALSE	FALSE	7,054 European ancestry individuals	NA	15378724	36635386	2023-01-12	Nat Genet	Genomic atlas of the plasma metabolome prioritizes metabolites implicated in human diseases.	Chen Y	NA
rs6546861	1	T	NA	105638681	GCST90265929	Urine S(2-carboxyethyl)mercapturic acid levels in chronic kidney disease	metabolite measurement	EFO_0004725	1e-36	NA	1	-36	FALSE	FALSE	3,647 European ancestry individuals	NA	7723260	37277652	2023-06-05	Nat Genet	Genetic studies of paired metabolomes reveal enzymatic and transport processes at the interface of plasma and urine.	Schlosser P	NA
rs6546861	1	T	NA	105623659	GCST90264381	Plasma 2-ketocaprylate levels in chronic kidney disease	2-ketocaprylate measurement	EFO_0800110	5e-14	NA	5	-14	FALSE	FALSE	4,951 European ancestry individuals	NA	7723986	37277652	2023-06-05	Nat Genet	Genetic studies of paired metabolomes reveal enzymatic and transport processes at the interface of plasma and urine.	Schlosser P	NA
rs3802967	1	C	NA	119898522	GCST90199736	Alpha-hydroxyisovalerate levels	alpha-hydroxyisovalerate measurement	EFO_0800023	4e-73	NA	4	-73	FALSE	FALSE	8,208 European ancestry individuals	NA	15429530	36635386	2023-01-12	Nat Genet	Genomic atlas of the plasma metabolome prioritizes metabolites implicated in human diseases.	Chen Y	NA
rs3802967	1	T	NA	119759646	GCST90244989	2-hydroxy-3-methylvalerate levels	2-hydroxy-3-methylvalerate measurement	EFO_0800027	1e-45	NA	1	-45	FALSE	FALSE	14,296 European ancestry individuals	5,698 European ancestry individuals	NA	36357675	2022-11-10	Nat Med	Rare and common genetic determinants of metabolic individuality and their effects on human health.	Surendran P	NA
rs3802967	1	C	NA	119899197	GCST90199786	2-hydroxy-3-methylvalerate levels	2-hydroxy-3-methylvalerate measurement	EFO_0800027	2e-18	NA	2	-18	FALSE	FALSE	8,246 European ancestry individuals	NA	15430196	36635386	2023-01-12	Nat Genet	Genomic atlas of the plasma metabolome prioritizes metabolites implicated in human diseases.	Chen Y	NA
rs3802967	1	C	NA	119909995	GCST90200512	X-13684 levels	X-13684 measurement	EFO_0800737	6e-16	NA	6	-16	FALSE	FALSE	8,112 European ancestry individuals	NA	15426792	36635386	2023-01-12	Nat Genet	Genomic atlas of the plasma metabolome prioritizes metabolites implicated in human diseases.	Chen Y	NA
rs73840299	1	T	NA	119898642	GCST90199746	Erythronate levels	erythronate measurement	EFO_0021025	7e-23	NA	7	-23	FALSE	FALSE	8,198 European ancestry individuals	NA	15430299	36635386	2023-01-12	Nat Genet	Genomic atlas of the plasma metabolome prioritizes metabolites implicated in human diseases.	Chen Y	NA
rs3859862	1	NA	NA	64698985	GCST011349	Gamma glutamyl transferase levels	serum gamma-glutamyl transferase measurement	EFO_0004532	0	NA	5	-635	FALSE	FALSE	76,081 European ancestry individuals, 127,395 Japanese ancestry individuals	NA	31500000	33339817	2020-12-18	Nat Commun	Loss-of-function genomic variants highlight potential therapeutic targets for cardiovascular disease.	Nielsen JB	0000-0002-6654-2852
rs3859862	1	G	NA	119908270	GCST90200375	Gamma-glutamylglutamate levels	gamma-glutamylglutamate measurement	EFO_0021137	1e-11	NA	1	-11	FALSE	FALSE	8,244 European ancestry individuals	NA	15430139	36635386	2023-01-12	Nat Genet	Genomic atlas of the plasma metabolome prioritizes metabolites implicated in human diseases.	Chen Y	NA
rs3859862	1	G	NA	119899168	GCST90199784	Cysteine-glutathione disulfide levels	cysteine-glutathione disulfide measurement	EFO_0021001	5e-69	NA	5	-69	FALSE	FALSE	7,812 European ancestry individuals	NA	15412400	36635386	2023-01-12	Nat Genet	Genomic atlas of the plasma metabolome prioritizes metabolites implicated in human diseases.	Chen Y	NA
rs3859862	1	A	NA	119764719	GCST90245199	Gamma-glutamyl-2-aminobutyrate levels	gamma-glutamyl-2-aminobutyrate measurement	EFO_0800674	3e-10	NA	3	-10	FALSE	FALSE	14,296 European ancestry individuals	5,698 European ancestry individuals	NA	36357675	2022-11-10	Nat Med	Rare and common genetic determinants of metabolic individuality and their effects on human health.	Surendran P	NA
rs131805	1	C	NA	119908737	GCST90200413	2'-deoxyuridine levels	2'-deoxyuridine measurement	EFO_0800643	1e-68	NA	1	-68	FALSE	FALSE	7,915 European ancestry individuals	NA	15415683	36635386	2023-01-12	Nat Genet	Genomic atlas of the plasma metabolome prioritizes metabolites implicated in human diseases.	Chen Y	NA
rs131805	1	T	0.144155	63617519	GCST012020	Serum metabolite levels	serum metabolite level	OBA_2050092	4e-82	(5-methyluridine (ribothymidine))	4	-82	FALSE	FALSE	3,926 Hispanic/Latino individuals	NA	13039987	33031748	2020-10-01	Am J Hum Genet	A Genome-wide Association Study Discovers 46 Loci of the Human Metabolome in the Hispanic Community Health Study/Study of Latinos.	Feofanova EV	NA
rs131805	1	T	NA	94190905	GCST90086706	Serum levels of protein TYMP	blood protein amount	OBA_VT0005416	5e-17	NA	5	-17	FALSE	FALSE	5,357 Icelandic ancestry individuals	NA	7506463	35078996	2022-01-25	Nat Commun	A genome-wide association study of serum proteins reveals shared loci with common diseases.	Gudjonsson A	NA
rs131805	1	C	NA	101423455	GCST90178692	Ribothymidine levels	5-methyluridine (ribothymidine) measurement	EFO_0020013	1e-27	NA	1	-27	FALSE	FALSE	2,466 Black/admixed ancestry individuals	up to 1,653 European, Hispanic, Asian or Black individuals	155533	35995766	2022-08-22	Nat Commun	Whole Genome Association Study of the Plasma Metabolome Identifies Metabolites Linked to Cardiometabolic Disease in Black Individuals.	Tahir UA	NA
rs131805	1	T	NA	119762004	GCST90245088	5-methyluridine (ribothymidine) levels	5-methyluridine (ribothymidine) measurement	EFO_0020013	0	NA	1	-368	FALSE	FALSE	14,296 European ancestry individuals	5,698 European ancestry individuals	NA	36357675	2022-11-10	Nat Med	Rare and common genetic determinants of metabolic individuality and their effects on human health.	Surendran P	NA
rs131805	1	C	NA	118326539	GCST90281207	Hyper-haemoglobinised percentage of red cells	hemoglobin measurement	EFO_0004509	2e-11	NA	2	-11	FALSE	FALSE	38,553 European ancestry individuals	NA	29500000	37596262	2023-08-18	Nat Commun	A genome-wide association study of blood cell morphology identifies cellular proteins implicated in disease aetiology.	Akbari P	NA
rs131805	1	C	NA	119619642	GCST90299706	Metabolite levels (5-methyluridine (ribothymidine); ribothymidine)	5-methyluridine (ribothymidine) measurement	EFO_0020013	3e-204	NA	3	-204	FALSE	FALSE	9,821 European, Hispanic or African American individuals	1,734 Hispanic ancestry children, 8,716 European or African American individuals	15660619	37253714	2023-05-30	Nat Commun	Whole-Genome Sequencing Analysis of Human Metabolome in Multi-Ethnic Populations.	Feofanova EV	NA
rs131805	1	C	NA	119621653	GCST90299817	Metabolite levels (uridine; cmh_uridine; Uridine)	uridine measurement	EFO_0010546	2e-22	NA	2	-22	FALSE	FALSE	10,683 European, Hispanic or African American individuals	1,734 Hispanic ancestry children, 8,714 European or African American individuals	15660619	37253714	2023-05-30	Nat Commun	Whole-Genome Sequencing Analysis of Human Metabolome in Multi-Ethnic Populations.	Feofanova EV	NA
rs131805	1	C	NA	119899146	GCST90199783	5-methyluridine (ribothymidine) levels	5-methyluridine (ribothymidine) measurement	EFO_0020013	2e-240	NA	2	-240	FALSE	FALSE	8,168 European ancestry individuals	NA	15425756	36635386	2023-01-12	Nat Genet	Genomic atlas of the plasma metabolome prioritizes metabolites implicated in human diseases.	Chen Y	NA
rs131805	1	T	NA	119771968	GCST90245473	Uridine levels	uridine measurement	EFO_0010546	1e-34	NA	1	-34	FALSE	FALSE	14,296 European ancestry individuals	5,698 European ancestry individuals	NA	36357675	2022-11-10	Nat Med	Rare and common genetic determinants of metabolic individuality and their effects on human health.	Surendran P	NA
rs131805	1	C	NA	119624192	GCST90299967	Metabolite levels (2'-deoxyuridine; __deoxyuridine)	2'-deoxyuridine measurement	EFO_0800643	5e-57	NA	5	-57	FALSE	FALSE	8,192 European, Hispanic or African American individuals	1,734 Hispanic ancestry children, 6,703 European or African American individuals	15660619	37253714	2023-05-30	Nat Commun	Whole-Genome Sequencing Analysis of Human Metabolome in Multi-Ethnic Populations.	Feofanova EV	NA
rs131805	1	T	NA	102459438	GCST90103233	Uridine levels	uridine measurement	EFO_0010546	1e-19	NA	1	-19	FALSE	FALSE	8,809 European ancestry individuals	NA	10000000	35050183	2022-01-11	Metabolites	Metabolome Genome-Wide Association Study Identifies 74 Novel Genomic Regions Influencing Plasma Metabolites Levels.	Hysi PG	NA
rs131805	1	C	NA	105626451	GCST90264698	Plasma 5-methyluridine (ribothymidine) levels in chronic kidney disease	5-methyluridine (ribothymidine) measurement	EFO_0020013	5e-128	NA	5	-128	FALSE	FALSE	4,959 European ancestry individuals	NA	7723853	37277652	2023-06-05	Nat Genet	Genetic studies of paired metabolomes reveal enzymatic and transport processes at the interface of plasma and urine.	Schlosser P	NA
rs131805	1	C	NA	119908665	GCST90200407	Uridine levels	uridine measurement	EFO_0010546	1e-16	NA	1	-16	FALSE	FALSE	8,253 European ancestry individuals	NA	15430767	36635386	2023-01-12	Nat Genet	Genomic atlas of the plasma metabolome prioritizes metabolites implicated in human diseases.	Chen Y	NA
rs131805	1	C	0.7835	21836750	GCST004608	Granulocyte percentage of myeloid white cells	granulocyte percentage of myeloid white cells	EFO_0007997	7e-09	NA	7	-9	FALSE	FALSE	169,545 European ancestry individuals	NA	2500000	27863252	2016-11-17	Cell	The Allelic Landscape of Human Blood Cell Trait Variation and Links to Common Complex Disease.	Astle WJ	NA
rs131805	1	NA	NA	105594307	GCST90179460	Thymidine phosphorylase levels	level of thymidine phosphorylase in blood serum	OBA_2043975	1e-36	NA	1	-36	FALSE	FALSE	2,896 Greek (founder/geneitc isolate) individuals	NA	30546120	36349687	2022-11-09	Hum Mol Genet	Identifying causal serum protein-cardiometabolic trait relationships using whole genome sequencing.	Png G	NA
rs131805	1	C	NA	166858167	GCST90470996	TYMP protein levels	level of thymidine phosphorylase in blood serum	OBA_2043975	2e-169	NA	2	-169	FALSE	FALSE	47,745 European ancestry individuals	NA	13308244	39789286	2025-01-09	Nat Genet	A scalable variational inference approach for increased mixed-model association power.	Loya H	0000-0002-4587-6378
rs131805	1	T	NA	162365798	GCST90317999	Cerebrospinal fluid 5-methyluridine (ribothymidine) levels	5-methyluridine (ribothymidine) measurement; cerebrospinal fluid composition attribute	EFO_0020013; OBA_2045291	2e-72	NA	2	-72	FALSE	FALSE	2,602 European ancestry individuals	NA	10307658	39528826	2024-11-11	Nat Genet	Genetic architecture of cerebrospinal fluid and brain metabolite levels and the genetic colocalization of metabolites with human traits.	Wang C	0000-0001-5253-0490
rs131805	1	T	NA	102453093	GCST90102853	5-methyluridine (ribothymidine) levels	5-methyluridine (ribothymidine) measurement	EFO_0020013	8e-103	NA	8	-103	FALSE	FALSE	8,809 European ancestry individuals	NA	10000000	35050183	2022-01-11	Metabolites	Metabolome Genome-Wide Association Study Identifies 74 Novel Genomic Regions Influencing Plasma Metabolites Levels.	Hysi PG	NA
rs7513363	1	G	NA	105639298	GCST90265992	Plasma suberoylcarnitine (C8-DC) levels in chronic kidney disease	suberoylcarnitine (C8-DC) measurement	EFO_0800382	3e-14	NA	3	-14	FALSE	FALSE	4,861 European ancestry individuals	NA	7723621	37277652	2023-06-05	Nat Genet	Genetic studies of paired metabolomes reveal enzymatic and transport processes at the interface of plasma and urine.	Schlosser P	NA
rs7513363	1	G	0.32	55906909	GCST009733	Urinary metabolite levels in chronic kidney disease	urinary metabolite measurement	EFO_0005116	3e-24	(isocaproylglutamine)	3	-24	FALSE	FALSE	1,221 cases	406 cases	7750367	31959995	2020-01-20	Nat Genet	Genetic studies of urinary metabolites illuminate mechanisms of detoxification and excretion in humans.	Schlosser P	0000-0002-8460-0462
rs7513363	1	G	0.32	55906918	GCST009733	Urinary metabolite levels in chronic kidney disease	urinary metabolite measurement	EFO_0005116	6e-25	(isocaproylglycine)	6	-25	FALSE	FALSE	1,221 cases	406 cases	7750367	31959995	2020-01-20	Nat Genet	Genetic studies of urinary metabolites illuminate mechanisms of detoxification and excretion in humans.	Schlosser P	0000-0002-8460-0462
rs7513363	1	G	0.32	55907278	GCST009733	Urinary metabolite levels in chronic kidney disease	urinary metabolite measurement	EFO_0005116	5e-18	(X - 12636)	5	-18	FALSE	FALSE	1,221 cases	406 cases	7750367	31959995	2020-01-20	Nat Genet	Genetic studies of urinary metabolites illuminate mechanisms of detoxification and excretion in humans.	Schlosser P	0000-0002-8460-0462
rs7513363	1	G	0.32	55965081	GCST009735	Urinary metabolite modules (eigenmetabolites) in chronic kidney disease	urinary metabolite measurement	EFO_0005116	8e-13	(heptanoylglutamine, hexanoylglutamine, isocaproylglutamine, N-octanoylglutamine, X-12636, X-12839, X-24347, X-24350)	8	-13	FALSE	FALSE	1,221 cases	406 cases	7750367	31959995	2020-01-20	Nat Genet	Genetic studies of urinary metabolites illuminate mechanisms of detoxification and excretion in humans.	Schlosser P	0000-0002-8460-0462
rs7513363	1	G	NA	119899087	GCST90199781	Hexanoylglycine levels	hexanoylglycine measurement	EFO_0800233	3e-50	NA	3	-50	FALSE	FALSE	6,015 European ancestry individuals	NA	15320808	36635386	2023-01-12	Nat Genet	Genomic atlas of the plasma metabolome prioritizes metabolites implicated in human diseases.	Chen Y	NA
rs7513363	1	G	NA	105639320	GCST90265993	Urine suberoylcarnitine (C8-DC) levels in chronic kidney disease	suberoylcarnitine (C8-DC) measurement	EFO_0800382	2e-13	NA	2	-13	FALSE	FALSE	4,908 European ancestry individuals	NA	7723533	37277652	2023-06-05	Nat Genet	Genetic studies of paired metabolomes reveal enzymatic and transport processes at the interface of plasma and urine.	Schlosser P	NA
rs2516788	1	C	NA	119899209	GCST90199787	Homostachydrine levels	homostachydrine measurement	EFO_0021164	4e-34	NA	4	-34	FALSE	FALSE	8,248 European ancestry individuals	NA	15430710	36635386	2023-01-12	Nat Genet	Genomic atlas of the plasma metabolome prioritizes metabolites implicated in human diseases.	Chen Y	NA
rs2516788	1	C	NA	119620753	GCST90299767	Metabolite levels (propionylcarnitine; propionylcarnitine (C3); C3 carnitine; C3_carnitine)	propionylcarnitine (C3) measurement	EFO_0800210	1e-14	NA	1	-14	FALSE	FALSE	10,622 European, Hispanic or African American individuals	up to 2,466 African American individuals, up to 15,619 European ancestry individuals, 1,734 Hispanic ancestry children	15660619	37253714	2023-05-30	Nat Commun	Whole-Genome Sequencing Analysis of Human Metabolome in Multi-Ethnic Populations.	Feofanova EV	NA
rs609280	1	T	NA	119912549	GCST90200684	N-acetyl-aspartyl-glutamate (naag) levels	N-acetyl-aspartyl-glutamate (NAAG) measurement	EFO_0800033	0	NA	3	-331	FALSE	FALSE	7,705 European ancestry individuals	NA	15413041	36635386	2023-01-12	Nat Genet	Genomic atlas of the plasma metabolome prioritizes metabolites implicated in human diseases.	Chen Y	NA
rs11161609	1	T	NA	119899904	GCST90199832	Dimethylarginine (sdma + adma) levels	dimethylarginine (SDMA + ADMA) measurement	EFO_0800037	5e-11	NA	5	-11	FALSE	FALSE	8,233 European ancestry individuals	NA	15430885	36635386	2023-01-12	Nat Genet	Genomic atlas of the plasma metabolome prioritizes metabolites implicated in human diseases.	Chen Y	NA
rs12449930	1	T	NA	166466511	GCST90468076	High light scatter reticulocyte count (UKB data field 30300)	reticulocyte count	EFO_0007986	1e-64	NA	1	-64	FALSE	FALSE	394,642 European ancestry individuals	NA	13308323	39789286	2025-01-09	Nat Genet	A scalable variational inference approach for increased mixed-model association power.	Loya H	0000-0002-4587-6378
rs12449930	1	T	NA	119900175	GCST90199845	Sphinganine-1-phosphate levels	sphinganine-1-phosphate measurement	EFO_0800274	1e-11	NA	1	-11	FALSE	FALSE	8,126 European ancestry individuals	NA	15426841	36635386	2023-01-12	Nat Genet	Genomic atlas of the plasma metabolome prioritizes metabolites implicated in human diseases.	Chen Y	NA
rs296365	1	G	NA	105630130	GCST90265078	Urine epiandrosterone glucuronide levels in chronic kidney disease	metabolite measurement	EFO_0004725	1e-11	NA	1	-11	FALSE	FALSE	4,570 European ancestry individuals	NA	7723817	37277652	2023-06-05	Nat Genet	Genetic studies of paired metabolomes reveal enzymatic and transport processes at the interface of plasma and urine.	Schlosser P	NA
rs296365	1	G	NA	119900592	GCST90199861	Pregnenediol sulfate (C21H34O5S) levels	pregnenediol sulfate (C21H34O5S) measurement	EFO_0800299	1e-14	NA	1	-14	FALSE	FALSE	8,260 European ancestry individuals	NA	15431064	36635386	2023-01-12	Nat Genet	Genomic atlas of the plasma metabolome prioritizes metabolites implicated in human diseases.	Chen Y	NA
rs296365	1	C	NA	119769593	GCST90245381	Pregn steroid monosulfate levels	Pregn steroid monosulfate measurement	EFO_0022104	3e-46	NA	3	-46	FALSE	FALSE	14,296 European ancestry individuals	5,698 European ancestry individuals	NA	36357675	2022-11-10	Nat Med	Rare and common genetic determinants of metabolic individuality and their effects on human health.	Surendran P	NA
rs6707874	1	G	NA	119900645	GCST90199865	2-hydroxyglutarate levels	2-hydroxyglutarate measurement	EFO_0021506	5e-10	NA	5	-10	FALSE	FALSE	7,769 European ancestry individuals	NA	15410641	36635386	2023-01-12	Nat Genet	Genomic atlas of the plasma metabolome prioritizes metabolites implicated in human diseases.	Chen Y	NA
rs6707874	1	G	NA	119618746	GCST90299655	Metabolite levels (2-hydroxyglutarate)	2-hydroxyglutarate measurement	EFO_0021506	2e-16	NA	2	-16	FALSE	FALSE	9,186 European, Hispanic or African American individuals	up to 2,466 African American individuals, up to 15,619 European ancestry individuals, 1,734 Hispanic ancestry children	15660619	37253714	2023-05-30	Nat Commun	Whole-Genome Sequencing Analysis of Human Metabolome in Multi-Ethnic Populations.	Feofanova EV	NA
rs2108622	1	NA	NA	12803	GCST000360	Warfarin maintenance dose	response to anticoagulant	GO_0061476	3e-10	NA	3	-10	FALSE	FALSE	1,053 European ancestry individuals	588 European ancestry individuals	325997	19300499	2009-03-20	PLoS Genet	A genome-wide association study confirms VKORC1, CYP2C9, and CYP4F2 as principal genetic determinants of warfarin dose.	Takeuchi F	NA
rs2108622	1	NA	NA	13490	GCST000436	Acenocoumarol maintenance dosage	response to anticoagulant	GO_0061476	3e-10	NA	3	-10	FALSE	FALSE	1,451 European ancestry individuals	287 individuals	550000	19578179	2009-07-04	Hum Mol Genet	A genome-wide association study of acenocoumarol maintenance dosage.	Teichert M	NA
rs2108622	1	T	NA	21265	GCST001450	Response to Vitamin E supplementation	response to vitamin	GO_0033273	2e-07	(alpha-TOH)	2	-7	FALSE	FALSE	2,112 European ancestry individuals	NA	549989	22437554	2012-03-21	J Nutr	Genome-wide association study identifies three common variants associated with serologic response to vitamin E supplementation in men.	Major JM	NA
rs2108622	1	T	NA	16083	GCST000792	Warfarin maintenance dose	response to anticoagulant	GO_0061476	3e-08	NA	3	-8	FALSE	FALSE	807 Japanese ancestry low dose individuals, 701 Japanese ancestry high dose individuals	444 Japanese ancestry individuals	485227	20833655	2010-09-10	Hum Mol Genet	Genome-wide association study identifies genetic determinants of warfarin responsiveness for Japanese.	Cha PC	NA
rs2108622	1	T	NA	18598	GCST001142	Vitamin E levels	vitamin E amount	OBA_1000955	1e-10	NA	1	-10	FALSE	FALSE	2,402 European ancestry cases, 1612 European ancestry controls	475 European ancestry cases, 517 European ancestry controls, 1,416 cases, 1,359 controls	NA	21729881	2011-07-05	Hum Mol Genet	Genome-wide association study identifies common variants associated with circulating vitamin E levels.	Major JM	NA
rs2108622	1	T	NA	26896	GCST001882	Metabolite levels	metabolite measurement	EFO_0004725	9e-24	(Glycerolphosphocholine)	9	-24	FALSE	FALSE	214 European ancestry prostate cancer cases, 188 European ancestry controls	489 European ancestry prostate cancer cases	333722	23281178	2013-03-01	Hum Mutat	A genome-wide assessment of variability in human serum metabolism.	Hong MG	0000-0001-8603-8293
rs2108622	1	T	NA	10074538	GCST002653	Circulating phylloquinone levels	vitamin K measurement	EFO_0004618	3e-07	(Model 2)	3	-7	FALSE	FALSE	2,138 European ancestry individuals	NA	2543887	25411281	2014-10-08	Am J Clin Nutr	Meta-analysis of genome-wide association studies for circulating phylloquinone concentrations.	Dashti HS	0000-0002-1650-679X
rs2108622	1	C	0.75191	63615235	GCST012020	Serum metabolite levels	serum metabolite level	OBA_2050092	6e-17	(octadecanedioate)	6	-17	FALSE	FALSE	3,926 Hispanic/Latino individuals	NA	13039987	33031748	2020-10-01	Am J Hum Genet	A Genome-wide Association Study Discovers 46 Loci of the Human Metabolome in the Hispanic Community Health Study/Study of Latinos.	Feofanova EV	NA
rs2108622	1	NA	NA	117969505	GCST90296238	Eicosanoid 13-HpODE levels	ecosanoids measurement	EFO_0020044	8e-15	NA	8	-15	FALSE	FALSE	1,910 African American individuals, 6,496 European ancestry individuals	NA	NA	37524825	2023-07-31	Commun Biol	A genome-wide association study identifies 41 loci associated with eicosanoid levels.	Rhee EP	NA
rs2108622	1	NA	NA	100210251	GCST90134079	Octadecanedioate levels in elite athletes	octadecanedioate measurement	EFO_0021056	6e-08	NA	6	-8	FALSE	FALSE	490 individuals	NA	275016	31882771	2019-12-27	Sci Rep	Metabolic GWAS of elite athletes reveals novel genetically-influenced metabolites associated with athletic performance.	Al-Khelaifi F	NA
rs2108622	1	NA	NA	117970168	GCST90296292	Eicosanoid 8-iso-PGF1a, Eicosanoid 8-iso-PGF1b, Eicosanoid PGF1beta a levels	ecosanoids measurement	EFO_0020044	7e-32	NA	7	-32	FALSE	FALSE	1,910 African American individuals, 6,496 European ancestry individuals	NA	NA	37524825	2023-07-31	Commun Biol	A genome-wide association study identifies 41 loci associated with eicosanoid levels.	Rhee EP	NA
rs2108622	1	T	NA	94403692	GCST90060186	Phosphatidylethanolamine_25:0_[M-H]1- levels	level of phosphatidylethanolamine	OBA_2040180	1e-16	NA	1	-16	FALSE	FALSE	13,814 British ancestry individuals	NA	87696910	34503513	2021-09-10	BMC Med	Genome-wide analysis of blood lipid metabolites in over 5000 South Asians reveals biological insights at cardiometabolic disease loci.	Harshfield EL	NA
rs2108622	1	T	NA	102461051	GCST90103319	X-23756 levels	X-23756 measurement	EFO_0022126	2e-38	NA	2	-38	FALSE	FALSE	8,809 European ancestry individuals	NA	10000000	35050183	2022-01-11	Metabolites	Metabolome Genome-Wide Association Study Identifies 74 Novel Genomic Regions Influencing Plasma Metabolites Levels.	Hysi PG	NA
rs2108622	1	T	NA	105639359	GCST90265997	Plasma succinoyltaurine levels in chronic kidney disease	metabolite measurement	EFO_0004725	5e-34	NA	5	-34	FALSE	FALSE	4,746 European ancestry individuals	NA	7724567	37277652	2023-06-05	Nat Genet	Genetic studies of paired metabolomes reveal enzymatic and transport processes at the interface of plasma and urine.	Schlosser P	NA
rs2108622	1	NA	NA	117969960	GCST90296275	Eicosanoid 5S-HpEPE levels	ecosanoids measurement	EFO_0020044	8e-14	NA	8	-14	FALSE	FALSE	1,910 African American individuals, 6,496 European ancestry individuals	NA	NA	37524825	2023-07-31	Commun Biol	A genome-wide association study identifies 41 loci associated with eicosanoid levels.	Rhee EP	NA
rs2108622	1	T	NA	101159503	GCST90139647	Gamma-CEHC levels	gamma-CEHC measurement	EFO_0800160	2e-37	NA	2	-37	FALSE	FALSE	6,136 Finnish ancestry individuals	NA	16000000	35347128	2022-03-28	Nat Commun	Genome-wide association studies of metabolites in Finnish men identify disease-relevant loci.	Yin X	NA
rs2108622	1	T	NA	102454985	GCST90102962	Gamma-CEHC levels	gamma-CEHC measurement	EFO_0800160	2e-62	NA	2	-62	FALSE	FALSE	8,809 European ancestry individuals	NA	10000000	35050183	2022-01-11	Metabolites	Metabolome Genome-Wide Association Study Identifies 74 Novel Genomic Regions Influencing Plasma Metabolites Levels.	Hysi PG	NA
rs2108622	1	T	NA	119765948	GCST90245242	Hexadecanedioate levels	hexadecanedioate measurement	EFO_0021055	3e-108	NA	3	-108	FALSE	FALSE	14,296 European ancestry individuals	5,698 European ancestry individuals	NA	36357675	2022-11-10	Nat Med	Rare and common genetic determinants of metabolic individuality and their effects on human health.	Surendran P	NA
rs2108622	1	T	NA	105627201	GCST90264775	Urine alpha-CEHC glucuronide* levels in chronic kidney disease	alpha-CEHC glucuronide measurement	EFO_0800163	3e-52	NA	3	-52	FALSE	FALSE	4,889 European ancestry individuals	NA	7724320	37277652	2023-06-05	Nat Genet	Genetic studies of paired metabolomes reveal enzymatic and transport processes at the interface of plasma and urine.	Schlosser P	NA
rs2108622	1	T	NA	119900633	GCST90199864	Gamma-CEHC levels	gamma-CEHC measurement	EFO_0800160	5e-76	NA	5	-76	FALSE	FALSE	8,258 European ancestry individuals	NA	15431258	36635386	2023-01-12	Nat Genet	Genomic atlas of the plasma metabolome prioritizes metabolites implicated in human diseases.	Chen Y	NA
rs2108622	1	T	NA	119906320	GCST90200235	Succinoyltaurine levels	metabolite measurement	EFO_0004725	2e-92	NA	2	-92	FALSE	FALSE	7,897 European ancestry individuals	NA	15417267	36635386	2023-01-12	Nat Genet	Genomic atlas of the plasma metabolome prioritizes metabolites implicated in human diseases.	Chen Y	NA
rs2108622	1	T	NA	105627213	GCST90264776	Urine alpha-CEHC glycine* levels in chronic kidney disease	metabolite measurement	EFO_0004725	2e-11	NA	2	-11	FALSE	FALSE	2,532 European ancestry individuals	NA	7724053	37277652	2023-06-05	Nat Genet	Genetic studies of paired metabolomes reveal enzymatic and transport processes at the interface of plasma and urine.	Schlosser P	NA
rs2108622	1	T	NA	119772826	GCST90245505	X-11538 levels	X-11538 measurement	EFO_0021251	9e-66	NA	9	-66	FALSE	FALSE	14,296 European ancestry individuals	5,698 European ancestry individuals	NA	36357675	2022-11-10	Nat Med	Rare and common genetic determinants of metabolic individuality and their effects on human health.	Surendran P	NA
rs2108622	1	T	NA	119771490	GCST90245451	Tetradecanedioate levels	tetradecanedioate measurement	EFO_0021057	4e-25	NA	4	-25	FALSE	FALSE	14,296 European ancestry individuals	5,698 European ancestry individuals	NA	36357675	2022-11-10	Nat Med	Rare and common genetic determinants of metabolic individuality and their effects on human health.	Surendran P	NA
rs2108622	1	NA	NA	162982629	GCST90461842	HpOTrE levels (309.207_0.339)	level of oxylipin in blood plasma	OBA_2050338	1e-18	NA	1	-18	FALSE	FALSE	11,584 Hispanic/Latino individuals	NA	24636851	39644095	2024-12-06	HGG Adv	Genome-wide association study reveals shared and distinct genetic architecture underlying fatty acid and bioactive oxylipin metabolites in the Hispanic Community Health Study/Study of Latinos (HCHS/SOL).	Downie CG	NA
rs2108622	1	T	NA	119901727	GCST90199941	Gamma-CEHC glucuronide levels	gamma-CEHC glucuronide measurement	EFO_0800165	5e-27	NA	5	-27	FALSE	FALSE	6,305 European ancestry individuals	NA	15336085	36635386	2023-01-12	Nat Genet	Genomic atlas of the plasma metabolome prioritizes metabolites implicated in human diseases.	Chen Y	NA
rs2108622	1	T	NA	119902389	GCST90199992	Octadecanedioylcarnitine (C18-DC) levels	octadecanedioylcarnitine (C18-DC) measurement	EFO_0800371	7e-28	NA	7	-28	FALSE	FALSE	8,049 European ancestry individuals	NA	15419517	36635386	2023-01-12	Nat Genet	Genomic atlas of the plasma metabolome prioritizes metabolites implicated in human diseases.	Chen Y	NA
rs2108622	1	C	0.75191	63618024	GCST012021	Serum metabolite levels	serum metabolite level	OBA_2050092	6e-17	(octadecanedioate)	6	-17	FALSE	FALSE	3,926 Hispanic/Latino individuals	1,509 European ancestry individuals	13039987	33031748	2020-10-01	Am J Hum Genet	A Genome-wide Association Study Discovers 46 Loci of the Human Metabolome in the Hispanic Community Health Study/Study of Latinos.	Feofanova EV	NA
rs2108622	1	T	NA	119905415	GCST90200170	Octadecadienedioate (C18:2-DC) levels	octadecadienedioate (C18:2-DC) measurement	EFO_0800565	1e-24	NA	1	-24	FALSE	FALSE	8,231 European ancestry individuals	NA	15430442	36635386	2023-01-12	Nat Genet	Genomic atlas of the plasma metabolome prioritizes metabolites implicated in human diseases.	Chen Y	NA
rs2108622	1	T	NA	119906759	GCST90200262	N-succinyl-phenylalanine levels	metabolite measurement	EFO_0004725	1e-24	NA	1	-24	FALSE	FALSE	6,199 European ancestry individuals	NA	15334862	36635386	2023-01-12	Nat Genet	Genomic atlas of the plasma metabolome prioritizes metabolites implicated in human diseases.	Chen Y	NA
rs2108622	1	NA	NA	162982583	GCST90461839	HpODE levels (311.2231_0.343)	level of oxylipin in blood plasma	OBA_2050338	2e-39	NA	2	-39	FALSE	FALSE	11,584 Hispanic/Latino individuals	NA	24636851	39644095	2024-12-06	HGG Adv	Genome-wide association study reveals shared and distinct genetic architecture underlying fatty acid and bioactive oxylipin metabolites in the Hispanic Community Health Study/Study of Latinos (HCHS/SOL).	Downie CG	NA
rs781559683	1	T	NA	119900570	GCST90199860	Andro steroid monosulfate C19H28O6S (1) levels	andro steroid monosulfate C19H28O6S (1) measurement	EFO_0800305	6e-17	NA	6	-17	FALSE	FALSE	7,415 European ancestry individuals	NA	15400078	36635386	2023-01-12	Nat Genet	Genomic atlas of the plasma metabolome prioritizes metabolites implicated in human diseases.	Chen Y	NA
rs571550	1	A	NA	119900715	GCST90199870	4-cholesten-3-one levels	4-cholesten-3-one measurement	EFO_0800310	4e-11	NA	4	-11	FALSE	FALSE	6,990 European ancestry individuals	NA	15371286	36635386	2023-01-12	Nat Genet	Genomic atlas of the plasma metabolome prioritizes metabolites implicated in human diseases.	Chen Y	NA
rs7955759	1	A	NA	119901184	GCST90199902	Hydantoin-5-propionate levels	hydantoin-5-propionate measurement	EFO_0800051	2e-12	NA	2	-12	FALSE	FALSE	8,164 European ancestry individuals	NA	15427189	36635386	2023-01-12	Nat Genet	Genomic atlas of the plasma metabolome prioritizes metabolites implicated in human diseases.	Chen Y	NA
rs11893247	1	G	NA	119901063	GCST90199894	4-oxo-retinoic acid levels	Blood 4-oxo-retinoic acid measurement	EFO_0022216	3e-13	NA	3	-13	FALSE	FALSE	7,514 European ancestry individuals	NA	15398514	36635386	2023-01-12	Nat Genet	Genomic atlas of the plasma metabolome prioritizes metabolites implicated in human diseases.	Chen Y	NA
rs489009	1	T	NA	119901292	GCST90199911	Beta-citrylglutamate levels	beta-citrylglutamate measurement	EFO_0800060	5e-167	NA	5	-167	FALSE	FALSE	8,226 European ancestry individuals	NA	15428418	36635386	2023-01-12	Nat Genet	Genomic atlas of the plasma metabolome prioritizes metabolites implicated in human diseases.	Chen Y	NA
rs324420	1	A	NA	101412227	GCST90177467	Metabolite peak levels (QI2222)	metabolite measurement	EFO_0004725	3e-45	NA	3	-45	FALSE	FALSE	2,466 Black/admixed ancestry individuals	up to 1,653 European, Hispanic, Asian or Black individuals	166862	35995766	2022-08-22	Nat Commun	Whole Genome Association Study of the Plasma Metabolome Identifies Metabolites Linked to Cardiometabolic Disease in Black Individuals.	Tahir UA	NA
rs324420	1	A	NA	119907213	GCST90200299	Oleoyl ethanolamide levels	oleoyl ethanolamide measurement	EFO_0800604	2e-47	NA	2	-47	FALSE	FALSE	8,243 European ancestry individuals	NA	15430106	36635386	2023-01-12	Nat Genet	Genomic atlas of the plasma metabolome prioritizes metabolites implicated in human diseases.	Chen Y	NA
rs324420	1	NA	NA	101701980	GCST90026392	N-docosahexaenoyl ethanolamide levels	n-acylethanolamine measurement	EFO_0600028	2e-08	NA	2	-8	FALSE	FALSE	999 European ancestry individuals	NA	5280236	33437986	2021-01-12	Hum Mol Genet	Heritability and family-based GWAS analyses of the N-acyl ethanolamine and ceramide plasma lipidome.	McGurk KA	NA
rs324420	1	NA	NA	101702040	GCST90026396	Total ethanolamine levels	n-acylethanolamine measurement	EFO_0600028	1e-09	NA	1	-9	FALSE	FALSE	999 European ancestry individuals	NA	5280236	33437986	2021-01-12	Hum Mol Genet	Heritability and family-based GWAS analyses of the N-acyl ethanolamine and ceramide plasma lipidome.	McGurk KA	NA
rs324420	1	A	NA	119627362	GCST90300154	Metabolite levels (N-palmitoyl glycine; N-palmitoylglycine)	N-palmitoylglycine measurement	EFO_0800342	9e-123	NA	9	-123	FALSE	FALSE	7,733 European, Hispanic or African American individuals	up to 2,466 African American individuals, up to 15,619 European ancestry individuals, 1,734 Hispanic ancestry children	15660619	37253714	2023-05-30	Nat Commun	Whole-Genome Sequencing Analysis of Human Metabolome in Multi-Ethnic Populations.	Feofanova EV	NA
rs324420	1	A	NA	119904163	GCST90200099	N-oleoylserine levels	N-oleoylserine measurement	EFO_0800525	2e-32	NA	2	-32	FALSE	FALSE	7,591 European ancestry individuals	NA	15403094	36635386	2023-01-12	Nat Genet	Genomic atlas of the plasma metabolome prioritizes metabolites implicated in human diseases.	Chen Y	NA
rs324420	1	C	0.6811	63614653	GCST012020	Serum metabolite levels	serum metabolite level	OBA_2050092	2e-31	(N-oleoyltaurine)	2	-31	FALSE	FALSE	3,926 Hispanic/Latino individuals	NA	13039987	33031748	2020-10-01	Am J Hum Genet	A Genome-wide Association Study Discovers 46 Loci of the Human Metabolome in the Hispanic Community Health Study/Study of Latinos.	Feofanova EV	NA
rs324420	1	C	0.6811	63615254	GCST012020	Serum metabolite levels	serum metabolite level	OBA_2050092	5e-56	(linoleoyl ethanolamide)	5	-56	FALSE	FALSE	3,926 Hispanic/Latino individuals	NA	13039987	33031748	2020-10-01	Am J Hum Genet	A Genome-wide Association Study Discovers 46 Loci of the Human Metabolome in the Hispanic Community Health Study/Study of Latinos.	Feofanova EV	NA
rs324420	1	C	0.6811	63615258	GCST012020	Serum metabolite levels	serum metabolite level	OBA_2050092	1e-13	(N-oleoylserine)	1	-13	FALSE	FALSE	3,926 Hispanic/Latino individuals	NA	13039987	33031748	2020-10-01	Am J Hum Genet	A Genome-wide Association Study Discovers 46 Loci of the Human Metabolome in the Hispanic Community Health Study/Study of Latinos.	Feofanova EV	NA
rs324420	1	C	0.6811	63615830	GCST012020	Serum metabolite levels	serum metabolite level	OBA_2050092	2e-97	(N-palmitoylglycine)	2	-97	FALSE	FALSE	3,926 Hispanic/Latino individuals	NA	13039987	33031748	2020-10-01	Am J Hum Genet	A Genome-wide Association Study Discovers 46 Loci of the Human Metabolome in the Hispanic Community Health Study/Study of Latinos.	Feofanova EV	NA
rs324420	1	C	0.6811	63615834	GCST012020	Serum metabolite levels	serum metabolite level	OBA_2050092	3e-83	(oleoyl ethanolamide)	3	-83	FALSE	FALSE	3,926 Hispanic/Latino individuals	NA	13039987	33031748	2020-10-01	Am J Hum Genet	A Genome-wide Association Study Discovers 46 Loci of the Human Metabolome in the Hispanic Community Health Study/Study of Latinos.	Feofanova EV	NA
rs324420	1	A	NA	101163693	GCST90139916	N-linoleoyltaurine levels	N-linoleoyltaurine measurement	EFO_0800368	1e-74	NA	1	-74	FALSE	FALSE	6,136 Finnish ancestry individuals	NA	16000000	35347128	2022-03-28	Nat Commun	Genome-wide association studies of metabolites in Finnish men identify disease-relevant loci.	Yin X	NA
rs324420	1	A	NA	101406271	GCST90176807	Metabolite peak levels (QI13988)	metabolite measurement	EFO_0004725	1e-34	NA	1	-34	FALSE	FALSE	2,466 Black/admixed ancestry individuals	up to 1,653 European, Hispanic, Asian or Black individuals	175857	35995766	2022-08-22	Nat Commun	Whole Genome Association Study of the Plasma Metabolome Identifies Metabolites Linked to Cardiometabolic Disease in Black Individuals.	Tahir UA	NA
rs324420	1	A	NA	101407807	GCST90176967	Metabolite peak levels (QI1478)	metabolite measurement	EFO_0004725	2e-26	NA	2	-26	FALSE	FALSE	2,466 Black/admixed ancestry individuals	up to 1,653 European, Hispanic, Asian or Black individuals	166139	35995766	2022-08-22	Nat Commun	Whole Genome Association Study of the Plasma Metabolome Identifies Metabolites Linked to Cardiometabolic Disease in Black Individuals.	Tahir UA	NA
rs324420	1	A	NA	119631462	GCST90300400	Metabolite levels (N-oleoylserine)	N-oleoylserine measurement	EFO_0800525	1e-22	NA	1	-22	FALSE	FALSE	5,807 European, Hispanic or African American individuals	1,734 Hispanic ancestry children, 3,428 European or African American individuals	15660619	37253714	2023-05-30	Nat Commun	Whole-Genome Sequencing Analysis of Human Metabolome in Multi-Ethnic Populations.	Feofanova EV	NA
rs324420	1	A	NA	101401364	GCST90176095	Oleoyl glycine levels	oleoyl glycine measurement	EFO_0801207	6e-64	NA	6	-64	FALSE	FALSE	2,466 Black/admixed ancestry individuals	up to 1,653 European, Hispanic, Asian or Black individuals	151935	35995766	2022-08-22	Nat Commun	Whole Genome Association Study of the Plasma Metabolome Identifies Metabolites Linked to Cardiometabolic Disease in Black Individuals.	Tahir UA	NA
rs324420	1	NA	NA	101701995	GCST90026393	N-linoleoyl ethanolamide levels	n-acylethanolamine measurement	EFO_0600028	1e-08	NA	1	-8	FALSE	FALSE	999 European ancestry individuals	NA	5280236	33437986	2021-01-12	Hum Mol Genet	Heritability and family-based GWAS analyses of the N-acyl ethanolamine and ceramide plasma lipidome.	McGurk KA	NA
rs324420	1	A	NA	105639364	GCST90265997	Plasma succinoyltaurine levels in chronic kidney disease	metabolite measurement	EFO_0004725	6e-51	NA	6	-51	FALSE	FALSE	4,746 European ancestry individuals	NA	7724567	37277652	2023-06-05	Nat Genet	Genetic studies of paired metabolomes reveal enzymatic and transport processes at the interface of plasma and urine.	Schlosser P	NA
rs324420	1	A	NA	119775319	GCST90245623	X-17325 levels	X-17325 measurement	EFO_0800771	1e-20	NA	1	-20	FALSE	FALSE	14,296 European ancestry individuals	5,698 European ancestry individuals	NA	36357675	2022-11-10	Nat Med	Rare and common genetic determinants of metabolic individuality and their effects on human health.	Surendran P	NA
rs324420	1	A	NA	101163293	GCST90139887	N-palmitoylglycine levels	N-palmitoylglycine measurement	EFO_0800342	2e-131	NA	2	-131	FALSE	FALSE	6,136 Finnish ancestry individuals	NA	16000000	35347128	2022-03-28	Nat Commun	Genome-wide association studies of metabolites in Finnish men identify disease-relevant loci.	Yin X	NA
rs324420	1	A	NA	101411975	GCST90177443	Metabolite peak levels (QI2044)	metabolite measurement	EFO_0004725	2e-55	(African American or Afro-Caribbean)	2	-55	FALSE	FALSE	2,466 Black/admixed ancestry individuals	up to 1,653 European, Hispanic, Asian or Black individuals	150760	35995766	2022-08-22	Nat Commun	Whole Genome Association Study of the Plasma Metabolome Identifies Metabolites Linked to Cardiometabolic Disease in Black Individuals.	Tahir UA	NA
rs324420	1	A	NA	104922762	GCST90257546	Oleoyl glycine levels in chronic kidney disease	oleoyl glycine measurement	EFO_0801207	2e-14	NA	2	-14	FALSE	FALSE	822 European ancestry individuals	NA	9097073	35120996	2022-02-01	Kidney Int	Trans-ethnic genome-wide association study of blood metabolites in the chronic renal insufficiency cohort (CRIC) study.	Rhee EP	NA
rs324420	1	NA	NA	101702010	GCST90026394	N-palmitoyl ethanolamide levels	n-acylethanolamine measurement	EFO_0600028	5e-09	NA	5	-9	FALSE	FALSE	999 European ancestry individuals	NA	5280236	33437986	2021-01-12	Hum Mol Genet	Heritability and family-based GWAS analyses of the N-acyl ethanolamine and ceramide plasma lipidome.	McGurk KA	NA
rs324420	1	A	NA	102456125	GCST90103037	Linoleoyl ethanolamide levels	linoleoyl ethanolamide measurement	EFO_0800387	8e-59	NA	8	-59	FALSE	FALSE	8,809 European ancestry individuals	NA	10000000	35050183	2022-01-11	Metabolites	Metabolome Genome-Wide Association Study Identifies 74 Novel Genomic Regions Influencing Plasma Metabolites Levels.	Hysi PG	NA
rs324420	1	A	NA	102457363	GCST90103098	N-palmitoylglycine levels	N-palmitoylglycine measurement	EFO_0800342	5e-96	NA	5	-96	FALSE	FALSE	8,809 European ancestry individuals	NA	10000000	35050183	2022-01-11	Metabolites	Metabolome Genome-Wide Association Study Identifies 74 Novel Genomic Regions Influencing Plasma Metabolites Levels.	Hysi PG	NA
rs324420	1	A	NA	119906305	GCST90200235	Succinoyltaurine levels	metabolite measurement	EFO_0004725	8e-101	NA	8	-101	FALSE	FALSE	7,897 European ancestry individuals	NA	15417267	36635386	2023-01-12	Nat Genet	Genomic atlas of the plasma metabolome prioritizes metabolites implicated in human diseases.	Chen Y	NA
rs324420	1	A	NA	101406537	GCST90176831	Metabolite peak levels (QI14127)	metabolite measurement	EFO_0004725	3e-123	NA	3	-123	FALSE	FALSE	2,466 Black/admixed ancestry individuals	up to 1,653 European, Hispanic, Asian or Black individuals	155885	35995766	2022-08-22	Nat Commun	Whole Genome Association Study of the Plasma Metabolome Identifies Metabolites Linked to Cardiometabolic Disease in Black Individuals.	Tahir UA	NA
rs324420	1	A	NA	101401069	GCST90176121	N-oleoyltaurine levels	N-oleoyl taurine measurement	EFO_0801191	2e-12	(African American or Afro-Caribbean)	2	-12	FALSE	FALSE	2,466 Black/admixed ancestry individuals	up to 1,653 European, Hispanic, Asian or Black individuals	151085	35995766	2022-08-22	Nat Commun	Whole Genome Association Study of the Plasma Metabolome Identifies Metabolites Linked to Cardiometabolic Disease in Black Individuals.	Tahir UA	NA
rs324420	1	A	NA	105636092	GCST90265658	Plasma N-palmitoylglycine levels in chronic kidney disease	N-palmitoylglycine measurement	EFO_0800342	2e-41	NA	2	-41	FALSE	FALSE	4,918 European ancestry individuals	NA	7723661	37277652	2023-06-05	Nat Genet	Genetic studies of paired metabolomes reveal enzymatic and transport processes at the interface of plasma and urine.	Schlosser P	NA
rs324420	1	A	NA	119775025	GCST90245607	X-16570 levels	X-16570 measurement	EFO_0800759	7e-24	NA	7	-24	FALSE	FALSE	14,296 European ancestry individuals	5,698 European ancestry individuals	NA	36357675	2022-11-10	Nat Med	Rare and common genetic determinants of metabolic individuality and their effects on human health.	Surendran P	NA
rs324420	1	A	NA	119901319	GCST90199912	N-oleoyltaurine levels	N-oleoyltaurine measurement	EFO_0800337	2e-35	NA	2	-35	FALSE	FALSE	7,375 European ancestry individuals	NA	15399662	36635386	2023-01-12	Nat Genet	Genomic atlas of the plasma metabolome prioritizes metabolites implicated in human diseases.	Chen Y	NA
rs324420	1	A	NA	101171035	GCST90140461	X-16570 levels	X-16570 measurement	EFO_0800759	9e-15	NA	9	-15	FALSE	FALSE	6,136 Finnish ancestry individuals	NA	16000000	35347128	2022-03-28	Nat Commun	Genome-wide association studies of metabolites in Finnish men identify disease-relevant loci.	Yin X	NA
rs324420	1	A	NA	101404634	GCST90176640	Metabolite peak levels (QI12470)	metabolite measurement	EFO_0004725	5e-60	NA	5	-60	FALSE	FALSE	2,466 Black/admixed ancestry individuals	up to 1,653 European, Hispanic, Asian or Black individuals	161848	35995766	2022-08-22	Nat Commun	Whole Genome Association Study of the Plasma Metabolome Identifies Metabolites Linked to Cardiometabolic Disease in Black Individuals.	Tahir UA	NA
rs324420	1	A	NA	119627429	GCST90300158	Metabolite levels (oleic ethanolamide; oleoyl ethanolamide)	oleoyl ethanolamide measurement	EFO_0800604	5e-104	NA	5	-104	FALSE	FALSE	7,867 European, Hispanic or African American individuals	up to 2,466 African American individuals, up to 15,619 European ancestry individuals, 1,734 Hispanic ancestry children	15660619	37253714	2023-05-30	Nat Commun	Whole-Genome Sequencing Analysis of Human Metabolome in Multi-Ethnic Populations.	Feofanova EV	NA
rs324420	1	A	NA	101401413	GCST90176098	Oleoyl serine levels	oleoyl serine measurement	EFO_0801210	4e-32	NA	4	-32	FALSE	FALSE	2,466 Black/admixed ancestry individuals	up to 1,653 European, Hispanic, Asian or Black individuals	148928	35995766	2022-08-22	Nat Commun	Whole Genome Association Study of the Plasma Metabolome Identifies Metabolites Linked to Cardiometabolic Disease in Black Individuals.	Tahir UA	NA
rs324420	1	A	NA	102457507	GCST90103106	Oleoyl ethanolamide levels	oleoyl ethanolamide measurement	EFO_0800604	1e-83	NA	1	-83	FALSE	FALSE	8,809 European ancestry individuals	NA	10000000	35050183	2022-01-11	Metabolites	Metabolome Genome-Wide Association Study Identifies 74 Novel Genomic Regions Influencing Plasma Metabolites Levels.	Hysi PG	NA
rs324420	1	A	NA	105636025	GCST90265652	Plasma N-oleoylserine levels in chronic kidney disease	N-oleoylserine measurement	EFO_0800525	2e-16	NA	2	-16	FALSE	FALSE	4,617 European ancestry individuals	NA	7723057	37277652	2023-06-05	Nat Genet	Genetic studies of paired metabolomes reveal enzymatic and transport processes at the interface of plasma and urine.	Schlosser P	NA
rs324420	1	A	NA	105637048	GCST90265746	Plasma oleoyl ethanolamide levels in chronic kidney disease	oleoyl ethanolamide measurement	EFO_0800604	6e-30	NA	6	-30	FALSE	FALSE	4,772 European ancestry individuals	NA	7724076	37277652	2023-06-05	Nat Genet	Genetic studies of paired metabolomes reveal enzymatic and transport processes at the interface of plasma and urine.	Schlosser P	NA
rs324420	1	A	NA	119901486	GCST90199923	N-palmitoylglycine levels	N-palmitoylglycine measurement	EFO_0800342	1e-76	NA	1	-76	FALSE	FALSE	8,236 European ancestry individuals	NA	15428633	36635386	2023-01-12	Nat Genet	Genomic atlas of the plasma metabolome prioritizes metabolites implicated in human diseases.	Chen Y	NA
rs324420	1	NA	NA	101702025	GCST90026395	N-vaccinoyl ethanolamide levels	n-acylethanolamine measurement	EFO_0600028	1e-10	NA	1	-10	FALSE	FALSE	999 European ancestry individuals	NA	5280236	33437986	2021-01-12	Hum Mol Genet	Heritability and family-based GWAS analyses of the N-acyl ethanolamine and ceramide plasma lipidome.	McGurk KA	NA
rs324420	1	A	NA	119902953	GCST90200029	Linoleoyl ethanolamide levels	linoleoyl ethanolamide measurement	EFO_0800387	2e-30	NA	2	-30	FALSE	FALSE	7,214 European ancestry individuals	NA	15387034	36635386	2023-01-12	Nat Genet	Genomic atlas of the plasma metabolome prioritizes metabolites implicated in human diseases.	Chen Y	NA
rs324420	1	A	NA	119906928	GCST90200274	Cis-3,4-methyleneheptanoylglycine levels	metabolite measurement	EFO_0004725	5e-13	NA	5	-13	FALSE	FALSE	8,106 European ancestry individuals	NA	15424897	36635386	2023-01-12	Nat Genet	Genomic atlas of the plasma metabolome prioritizes metabolites implicated in human diseases.	Chen Y	NA
rs324420	1	A	NA	105628827	GCST90264935	Urine cis-3,4-methyleneheptanoylglycine levels in chronic kidney disease	metabolite measurement	EFO_0004725	7e-21	NA	7	-21	FALSE	FALSE	4,912 European ancestry individuals	NA	7723603	37277652	2023-06-05	Nat Genet	Genetic studies of paired metabolomes reveal enzymatic and transport processes at the interface of plasma and urine.	Schlosser P	NA
rs324420	1	A	NA	119627333	GCST90300152	Metabolite levels (N-oleoyltaurine)	N-oleoyltaurine measurement	EFO_0800337	3e-40	NA	3	-40	FALSE	FALSE	7,112 European, Hispanic or African American individuals	1,734 Hispanic ancestry children, 5,855 European or African American individuals	15660619	37253714	2023-05-30	Nat Commun	Whole-Genome Sequencing Analysis of Human Metabolome in Multi-Ethnic Populations.	Feofanova EV	NA
rs324420	1	C	0.6811	63617529	GCST012021	Serum metabolite levels	serum metabolite level	OBA_2050092	2e-31	(N-oleoyltaurine)	2	-31	FALSE	FALSE	3,926 Hispanic/Latino individuals	1,509 European ancestry individuals	13039987	33031748	2020-10-01	Am J Hum Genet	A Genome-wide Association Study Discovers 46 Loci of the Human Metabolome in the Hispanic Community Health Study/Study of Latinos.	Feofanova EV	NA
rs324420	1	A	NA	105636037	GCST90265653	Plasma N-oleoyltaurine levels in chronic kidney disease	N-oleoyltaurine measurement	EFO_0800337	7e-24	NA	7	-24	FALSE	FALSE	3,985 European ancestry individuals	NA	7723901	37277652	2023-06-05	Nat Genet	Genetic studies of paired metabolomes reveal enzymatic and transport processes at the interface of plasma and urine.	Schlosser P	NA
rs324420	1	A	NA	105637381	GCST90265781	Plasma palmitoyl ethanolamide levels in chronic kidney disease	metabolite measurement	EFO_0004725	9e-20	NA	9	-20	FALSE	FALSE	4,924 European ancestry individuals	NA	7724213	37277652	2023-06-05	Nat Genet	Genetic studies of paired metabolomes reveal enzymatic and transport processes at the interface of plasma and urine.	Schlosser P	NA
rs16871364	1	T	NA	119901510	GCST90199925	Succinimide levels	Blood succinimide measurement	EFO_0022211	2e-11	NA	2	-11	FALSE	FALSE	5,865 European ancestry individuals	NA	15305762	36635386	2023-01-12	Nat Genet	Genomic atlas of the plasma metabolome prioritizes metabolites implicated in human diseases.	Chen Y	NA
rs6151429	1	C	NA	105636926	GCST90265736	Urine O-sulfo-L-tyrosine levels in chronic kidney disease	metabolite measurement	EFO_0004725	4e-17	NA	4	-17	FALSE	FALSE	4,912 European ancestry individuals	NA	7723603	37277652	2023-06-05	Nat Genet	Genetic studies of paired metabolomes reveal enzymatic and transport processes at the interface of plasma and urine.	Schlosser P	NA
rs6151429	1	T	NA	119768799	GCST90245354	O-sulfo-l-tyrosine levels	X-11423--O-sulfo-L-tyrosine measurement	EFO_0021231	7e-52	NA	7	-52	FALSE	FALSE	14,296 European ancestry individuals	5,698 European ancestry individuals	NA	36357675	2022-11-10	Nat Med	Rare and common genetic determinants of metabolic individuality and their effects on human health.	Surendran P	NA
rs6151429	1	T	NA	162366743	GCST90318093	Cerebrospinal fluid O-sulfo-L-tyrosine levels	X-11423--O-sulfo-L-tyrosine measurement; cerebrospinal fluid composition attribute	EFO_0021231; OBA_2045291	5e-28	NA	5	-28	FALSE	FALSE	2,602 European ancestry individuals	NA	10307658	39528826	2024-11-11	Nat Genet	Genetic architecture of cerebrospinal fluid and brain metabolite levels and the genetic colocalization of metabolites with human traits.	Wang C	0000-0001-5253-0490
rs6151429	1	C	0.08	55907140	GCST009733	Urinary metabolite levels in chronic kidney disease	urinary metabolite measurement	EFO_0005116	9e-13	(O-sulfo-L-tyrosine)	9	-13	FALSE	FALSE	1,221 cases	406 cases	7750367	31959995	2020-01-20	Nat Genet	Genetic studies of urinary metabolites illuminate mechanisms of detoxification and excretion in humans.	Schlosser P	0000-0002-8460-0462
rs6151429	1	C	NA	102457758	GCST90103118	O-sulfo-l-tyrosine levels	X-11423--O-sulfo-L-tyrosine measurement	EFO_0021231	1e-25	NA	1	-25	FALSE	FALSE	8,809 European ancestry individuals	NA	10000000	35050183	2022-01-11	Metabolites	Metabolome Genome-Wide Association Study Identifies 74 Novel Genomic Regions Influencing Plasma Metabolites Levels.	Hysi PG	NA
rs6151429	1	C	NA	105636914	GCST90265735	Plasma O-sulfo-L-tyrosine levels in chronic kidney disease	metabolite measurement	EFO_0004725	2e-12	NA	2	-12	FALSE	FALSE	4,960 European ancestry individuals	NA	7723840	37277652	2023-06-05	Nat Genet	Genetic studies of paired metabolomes reveal enzymatic and transport processes at the interface of plasma and urine.	Schlosser P	NA
rs6151429	1	C	0.0784	62318299	GCST011427	Protein quantitative trait loci (liver)	protein measurement	EFO_0004747	8e-09	(ARSA)	8	-9	FALSE	FALSE	172 European ancestry individuals, 29 Black individuals, 86 individuals	NA	1671387	32778093	2020-08-10	BMC Biol	Genome-wide pQTL analysis of protein expression regulatory networks in the human liver.	He B	NA
rs6151429	1	T	NA	101934445	GCST90243623	O-sulfo-l-tyrosine levels	X-11423--O-sulfo-L-tyrosine measurement	EFO_0021231	7e-18	NA	7	-18	FALSE	FALSE	7,765 European ancestry individuals	NA	2100000	24816252	2014-05-11	Nat Genet	An atlas of genetic influences on human blood metabolites.	Shin SY	NA
rs6151429	1	T	NA	101935819	GCST90243770	X-12749 levels	X-12749 measurement	EFO_0021331	5e-13	NA	5	-13	FALSE	FALSE	7,178 European ancestry individuals	NA	2100000	24816252	2014-05-11	Nat Genet	An atlas of genetic influences on human blood metabolites.	Shin SY	NA
rs6151429	1	C	NA	119901903	GCST90199959	O-sulfo-l-tyrosine levels	metabolite measurement	EFO_0004725	5e-24	NA	5	-24	FALSE	FALSE	8,229 European ancestry individuals	NA	15430195	36635386	2023-01-12	Nat Genet	Genomic atlas of the plasma metabolome prioritizes metabolites implicated in human diseases.	Chen Y	NA
rs6151429	1	C	NA	119622203	GCST90299849	Metabolite levels (O-sulfo-L-tyrosine)	X-11423--O-sulfo-L-tyrosine measurement	EFO_0021231	2e-13	NA	2	-13	FALSE	FALSE	9,018 European, Hispanic or African American individuals	up to 2,466 African American individuals, up to 15,619 European ancestry individuals, 1,734 Hispanic ancestry children	15660619	37253714	2023-05-30	Nat Commun	Whole-Genome Sequencing Analysis of Human Metabolome in Multi-Ethnic Populations.	Feofanova EV	NA
rs6151429	1	C	NA	100836709	GCST90161840	Arylsulfatase A levels	arylsulfatase A measurement	EFO_0020163	6e-42	NA	6	-42	FALSE	FALSE	2,935 Qatari ancestry individuals	NA	10004359	36168886	2022-09-28	Hum Mol Genet	Differences and commonalities in the genetic architecture of protein quantitative trait loci in European and Arab populations.	Thareja G	0000-0003-2277-6400
rs1573558	1	T	NA	102452116	GCST90102799	3-hydroxy-5-cholestenoic acid levels	3-hydroxy-5-cholestenoic acid measurement	EFO_0022087	3e-65	NA	3	-65	FALSE	FALSE	8,809 European ancestry individuals	NA	10000000	35050183	2022-01-11	Metabolites	Metabolome Genome-Wide Association Study Identifies 74 Novel Genomic Regions Influencing Plasma Metabolites Levels.	Hysi PG	NA
rs1573558	1	T	NA	101163371	GCST90139894	3b-hydroxy-5-cholenoic acid levels	3b-hydroxy-5-cholenoic acid measurement	EFO_0800348	2e-11	NA	2	-11	FALSE	FALSE	6,136 Finnish ancestry individuals	NA	16000000	35347128	2022-03-28	Nat Commun	Genome-wide association studies of metabolites in Finnish men identify disease-relevant loci.	Yin X	NA
rs1573558	1	T	NA	119765573	GCST90245231	Glycocholenate sulfate levels	glycocholenate sulfate measurement	EFO_0800276	2e-65	NA	2	-65	FALSE	FALSE	14,296 European ancestry individuals	5,698 European ancestry individuals	NA	36357675	2022-11-10	Nat Med	Rare and common genetic determinants of metabolic individuality and their effects on human health.	Surendran P	NA
rs1573558	1	T	NA	102459086	GCST90103209	Taurocholenate sulfate levels	taurocholenate sulfate measurement	EFO_0800277	5e-14	NA	5	-14	FALSE	FALSE	8,809 European ancestry individuals	NA	10000000	35050183	2022-01-11	Metabolites	Metabolome Genome-Wide Association Study Identifies 74 Novel Genomic Regions Influencing Plasma Metabolites Levels.	Hysi PG	NA
rs1573558	1	T	NA	119771413	GCST90245448	Taurocholenate sulfate levels	taurocholenate sulfate measurement	EFO_0800277	2e-32	NA	2	-32	FALSE	FALSE	14,296 European ancestry individuals	5,698 European ancestry individuals	NA	36357675	2022-11-10	Nat Med	Rare and common genetic determinants of metabolic individuality and their effects on human health.	Surendran P	NA
rs1573558	1	T	NA	119902683	GCST90200014	3beta-hydroxy-5-cholestenoate levels	3beta-hydroxy-5-cholestenoate measurement	EFO_0800379	8e-84	NA	8	-84	FALSE	FALSE	8,259 European ancestry individuals	NA	15430844	36635386	2023-01-12	Nat Genet	Genomic atlas of the plasma metabolome prioritizes metabolites implicated in human diseases.	Chen Y	NA
rs1573558	1	T	NA	101162006	GCST90139817	Glycocholenate sulfate levels	glycocholenate sulfate measurement	EFO_0800276	3e-35	NA	3	-35	FALSE	FALSE	6,136 Finnish ancestry individuals	NA	16000000	35347128	2022-03-28	Nat Commun	Genome-wide association studies of metabolites in Finnish men identify disease-relevant loci.	Yin X	NA
rs1573558	1	T	NA	101161434	GCST90139785	3beta,7alpha-dihydroxy-5-cholestenoate levels	3beta,7alpha-dihydroxy-5-cholestenoate measurement	EFO_0800251	3e-42	NA	3	-42	FALSE	FALSE	6,136 Finnish ancestry individuals	NA	16000000	35347128	2022-03-28	Nat Commun	Genome-wide association studies of metabolites in Finnish men identify disease-relevant loci.	Yin X	NA
rs1573558	1	T	NA	119900023	GCST90199839	Taurocholenate sulfate levels	taurocholenate sulfate measurement	EFO_0800277	3e-14	NA	3	-14	FALSE	FALSE	8,249 European ancestry individuals	NA	15430558	36635386	2023-01-12	Nat Genet	Genomic atlas of the plasma metabolome prioritizes metabolites implicated in human diseases.	Chen Y	NA
rs9620341	1	A	NA	119905623	GCST90200184	3-formylindole levels	3-formylindole measurement	EFO_0801025	5e-46	NA	5	-46	FALSE	FALSE	8,256 European ancestry individuals	NA	15430066	36635386	2023-01-12	Nat Genet	Genomic atlas of the plasma metabolome prioritizes metabolites implicated in human diseases.	Chen Y	NA
rs34164133	1	T	NA	119761869	GCST90245083	5alpha-pregnan-3beta,20beta-diol monosulfate (1) levels	5alpha-pregnan-3beta,20beta-diol monosulfate (1) measurement	EFO_0800284	6e-08	NA	6	-8	FALSE	FALSE	14,296 European ancestry individuals	5,698 European ancestry individuals	NA	36357675	2022-11-10	Nat Med	Rare and common genetic determinants of metabolic individuality and their effects on human health.	Surendran P	NA
rs34164133	1	T	NA	119761830	GCST90245082	5alpha-pregnan-3beta,20alpha-diol monosulfate (2) levels	5alpha-pregnan-3beta,20alpha-diol monosulfate (2) measurement	EFO_0800285	2e-10	NA	2	-10	FALSE	FALSE	14,296 European ancestry individuals	5,698 European ancestry individuals	NA	36357675	2022-11-10	Nat Med	Rare and common genetic determinants of metabolic individuality and their effects on human health.	Surendran P	NA
rs34164133	1	T	NA	119761786	GCST90245081	5alpha-pregnan-3beta,20alpha-diol disulfate levels	5alpha-pregnan-diol disulfate measurement	EFO_0800286	2e-12	NA	2	-12	FALSE	FALSE	14,296 European ancestry individuals	5,698 European ancestry individuals	NA	36357675	2022-11-10	Nat Med	Rare and common genetic determinants of metabolic individuality and their effects on human health.	Surendran P	NA
rs34164133	1	T	NA	119906113	GCST90200219	Cholic acid glucuronide levels	cholic acid glucuronide measurement	EFO_0800574	3e-32	NA	3	-32	FALSE	FALSE	4,414 European ancestry individuals	NA	15438562	36635386	2023-01-12	Nat Genet	Genomic atlas of the plasma metabolome prioritizes metabolites implicated in human diseases.	Chen Y	NA
rs62317882	1	C	NA	119900305	GCST90199850	5alpha-androstan-3alpha,17alpha-diol monosulfate levels	5alpha-androstan-3alpha,17alpha-diol monosulfate measurement	EFO_0800283	2e-49	NA	2	-49	FALSE	FALSE	5,524 European ancestry individuals	NA	15287918	36635386	2023-01-12	Nat Genet	Genomic atlas of the plasma metabolome prioritizes metabolites implicated in human diseases.	Chen Y	NA
rs62317882	1	C	NA	119913153	GCST90200711	X-19141 levels	X-19141 measurement	EFO_0800799	0	NA	4	-606	FALSE	FALSE	8,244 European ancestry individuals	NA	15430574	36635386	2023-01-12	Nat Genet	Genomic atlas of the plasma metabolome prioritizes metabolites implicated in human diseases.	Chen Y	NA
rs62317882	1	C	NA	119912869	GCST90200699	Deoxycholic acid glucuronide levels	deoxycholic acid glucuronide measurement	EFO_0800575	0	NA	5	-686	FALSE	FALSE	8,060 European ancestry individuals	NA	15424888	36635386	2023-01-12	Nat Genet	Genomic atlas of the plasma metabolome prioritizes metabolites implicated in human diseases.	Chen Y	NA
rs10425975	1	NA	NA	105683877	GCST90270936	Vitamin D levels or COVID-19 (MTAG)	vitamin D amount; COVID-19	OBA_1000968; MONDO_0100096	9e-29	NA	9	-29	FALSE	FALSE	417,580 European ancestry individuals with vitamin D measurements, 38,984 European ancestry COVID-19 cases, 1,644,784 European ancestry controls	NA	NA	37212302	2023-05-01	J Med Virol	Genetic correlation, causal relationship, and shared loci between vitamin D and COVID-19: A genome-wide cross-trait analysis.	Qiu S	0000-0002-0047-4199
rs10425975	1	A	NA	119906262	GCST90200231	Lithocholate sulfate (1) levels	lithocholate sulfate (1) measurement	EFO_0800579	4e-27	NA	4	-27	FALSE	FALSE	7,891 European ancestry individuals	NA	15417601	36635386	2023-01-12	Nat Genet	Genomic atlas of the plasma metabolome prioritizes metabolites implicated in human diseases.	Chen Y	NA
rs10425975	1	A	NA	119761193	GCST90245058	4-androsten-3beta,17beta-diol monosulfate (2) levels	4-androsten-3beta,17beta-diol disulfate 2 measurement	EFO_0021114	2e-17	NA	2	-17	FALSE	FALSE	14,296 European ancestry individuals	5,698 European ancestry individuals	NA	36357675	2022-11-10	Nat Med	Rare and common genetic determinants of metabolic individuality and their effects on human health.	Surendran P	NA
rs6722076	1	NA	NA	91300864	GCST90026656	Direct bilirubin levels x insomnia interaction	bilirubin measurement; insomnia	EFO_0004570; EFO_0004698	4e-55	NA	4	-55	FALSE	FALSE	85,121 cases with insomnia, 74,733 controls without insomnia	NA	NA	34343768	2021-07-01	Sleep Med	Insomnia affects the levels of plasma bilirubin and protein metabolism: an observational study and GWGEIS in UK Biobank cohort.	Chu X	NA
rs6722076	1	NA	NA	91301315	GCST90026657	Total bilirubin levels x insomnia interaction	bilirubin measurement; insomnia	EFO_0004570; EFO_0004698	4e-55	NA	4	-55	FALSE	FALSE	101,922 cases with insomnia, 84,871 controls with insomnia	NA	NA	34343768	2021-07-01	Sleep Med	Insomnia affects the levels of plasma bilirubin and protein metabolism: an observational study and GWGEIS in UK Biobank cohort.	Chu X	NA
rs6722076	1	A	NA	105647180	GCST90266868	Plasma xanthurenate levels in chronic kidney disease	xanthurenate measurement	EFO_0010551	2e-11	NA	2	-11	FALSE	FALSE	4,741 European ancestry individuals	NA	7724279	37277652	2023-06-05	Nat Genet	Genetic studies of paired metabolomes reveal enzymatic and transport processes at the interface of plasma and urine.	Schlosser P	NA
rs6722076	1	A	NA	119907156	GCST90200293	Thyroxine levels	thyroxine amount	OBA_1001010	6e-10	NA	6	-10	FALSE	FALSE	8,262 European ancestry individuals	NA	15431006	36635386	2023-01-12	Nat Genet	Genomic atlas of the plasma metabolome prioritizes metabolites implicated in human diseases.	Chen Y	NA
rs13133517	1	C	NA	119907462	GCST90200316	N-acetylglucosaminylasparagine levels	N-acetylglucosaminylasparagine measurement	EFO_0800151	1e-19	NA	1	-19	FALSE	FALSE	8,144 European ancestry individuals	NA	15427396	36635386	2023-01-12	Nat Genet	Genomic atlas of the plasma metabolome prioritizes metabolites implicated in human diseases.	Chen Y	NA
rs1145086	1	G	NA	119907581	GCST90200323	Creatine levels	creatine amount	OBA_1001005	2e-13	NA	2	-13	FALSE	FALSE	8,285 European ancestry individuals	NA	15431847	36635386	2023-01-12	Nat Genet	Genomic atlas of the plasma metabolome prioritizes metabolites implicated in human diseases.	Chen Y	NA
rs11656215	1	T	NA	119907614	GCST90200327	Choline levels	choline measurement	EFO_0010116	6e-15	NA	6	-15	FALSE	FALSE	8,262 European ancestry individuals	NA	15431074	36635386	2023-01-12	Nat Genet	Genomic atlas of the plasma metabolome prioritizes metabolites implicated in human diseases.	Chen Y	NA
rs11656215	1	T	0.4756	80056901	GCST006613	Triglycerides	triglyceride measurement	EFO_0004530	8e-13	NA	8	-13	FALSE	FALSE	215,551 European ancestry individuals, 57,332 African American individuals, 24,743 Hispanic individuals	Up to 319,677 individuals	31400000	30275531	2018-10-01	Nat Genet	Genetics of blood lipids among ~300,000 multi-ethnic participants of the Million Veteran Program.	Klarin D	NA
rs11656215	1	C	NA	94387637	GCST90060534	Phosphatidylcholine_40:6_[M+OAc]1-/Phosphatidylserine_44:5_[M-H]1- levels	level of phosphatidylcholine	OBA_2040179	2e-11	NA	2	-11	FALSE	FALSE	13,814 British ancestry individuals	NA	87696910	34503513	2021-09-10	BMC Med	Genome-wide analysis of blood lipid metabolites in over 5000 South Asians reveals biological insights at cardiometabolic disease loci.	Harshfield EL	NA
rs11656215	1	C	NA	90740657	GCST90020026	Hip index	BMI-adjusted hip circumference	EFO_0008039	2e-08	NA	2	-8	FALSE	FALSE	219,872 British ancestry women	NA	321788	34021172	2021-05-21	Sci Rep	GWAS of allometric body-shape indices in UK Biobank identifies loci suggesting associations with morphogenesis, organogenesis, adrenal cell renewal and cancer.	Christakoudi S	NA
rs11656215	1	C	NA	94387783	GCST90060530	Phosphatidylcholine_40:7_[M+OAc]1-/Phosphatidylserine_44:6_[M-H]1- levels	level of phosphatidylcholine	OBA_2040179	4e-11	NA	4	-11	FALSE	FALSE	13,814 British ancestry individuals	NA	87696910	34503513	2021-09-10	BMC Med	Genome-wide analysis of blood lipid metabolites in over 5000 South Asians reveals biological insights at cardiometabolic disease loci.	Harshfield EL	NA
rs4680	1	NA	NA	34944248	GCST006249	Serum metabolite levels	serum metabolite level	OBA_2050092	6e-11	(X-01911)	6	-11	FALSE	FALSE	1,678 European ancestry individuals	NA	655658	23093944	2012-10-18	PLoS Genet	Mining the unknown: a systems approach to metabolite identification combining genetic and metabolic information.	Krumsiek J	NA
rs4680	1	NA	NA	34944313	GCST006249	Serum metabolite levels	serum metabolite level	OBA_2050092	1e-48	(X-11593)	1	-48	FALSE	FALSE	1,678 European ancestry individuals	NA	655658	23093944	2012-10-18	PLoS Genet	Mining the unknown: a systems approach to metabolite identification combining genetic and metabolic information.	Krumsiek J	NA
rs4680	1	A	NA	105631552	GCST90265233	Urine glucuronide of piperine metabolite C17H21NO3 (4)* levels in chronic kidney disease	glucuronide of piperine metabolite C17H21NO3 (4) measurement	EFO_0801032	3e-20	NA	3	-20	FALSE	FALSE	4,851 European ancestry individuals	NA	7723059	37277652	2023-06-05	Nat Genet	Genetic studies of paired metabolomes reveal enzymatic and transport processes at the interface of plasma and urine.	Schlosser P	NA
rs4680	1	A	NA	119773976	GCST90245556	X-12707 levels	X-12707 measurement	EFO_0800720	4e-120	NA	4	-120	FALSE	FALSE	14,296 European ancestry individuals	5,698 European ancestry individuals	NA	36357675	2022-11-10	Nat Med	Rare and common genetic determinants of metabolic individuality and their effects on human health.	Surendran P	NA
rs4680	1	NA	NA	164771319	GCST90314195	COMT/ITGB1BP2 protein level ratio	COMT/ITGB1BP2 protein level ratio in blood	OBA_2053847	0	NA	1	-2112	FALSE	FALSE	43,509 European ancestry individuals	NA	509492	38412862	2024-02-20	Cell Genom	Genetic associations with ratios between protein levels detect new pQTLs and reveal protein-protein interactions.	Suhre K	0000-0001-9638-3912
rs4680	1	G	NA	102452234	GCST90102810	3-methoxytyrosine levels	3-methoxytyrosine measurement	EFO_0021009	1e-16	NA	1	-16	FALSE	FALSE	8,809 European ancestry individuals	NA	10000000	35050183	2022-01-11	Metabolites	Metabolome Genome-Wide Association Study Identifies 74 Novel Genomic Regions Influencing Plasma Metabolites Levels.	Hysi PG	NA
rs4680	1	A	NA	105623843	GCST90264402	Urine 2-O-methylascorbic acid levels in chronic kidney disease	2-O-methylascorbic acid measurement	EFO_0800164	4e-161	NA	4	-161	FALSE	FALSE	4,912 European ancestry individuals	NA	7723603	37277652	2023-06-05	Nat Genet	Genetic studies of paired metabolomes reveal enzymatic and transport processes at the interface of plasma and urine.	Schlosser P	NA
rs4680	1	A	NA	105642849	GCST90266385	Urine X-17342 levels in chronic kidney disease	metabolite measurement	EFO_0004725	6e-17	NA	6	-17	FALSE	FALSE	3,880 European ancestry individuals	NA	7723851	37277652	2023-06-05	Nat Genet	Genetic studies of paired metabolomes reveal enzymatic and transport processes at the interface of plasma and urine.	Schlosser P	NA
rs4680	1	A	NA	119901241	GCST90199908	2-o-methylascorbic acid levels	2-O-methylascorbic acid measurement	EFO_0800164	7e-226	NA	7	-226	FALSE	FALSE	8,219 European ancestry individuals	NA	15429532	36635386	2023-01-12	Nat Genet	Genomic atlas of the plasma metabolome prioritizes metabolites implicated in human diseases.	Chen Y	NA
rs4680	1	A	NA	105631540	GCST90265232	Plasma glucuronide of piperine metabolite C17H21NO3 (4)* levels in chronic kidney disease	glucuronide of piperine metabolite C17H21NO3 (4) measurement	EFO_0801032	7e-19	NA	7	-19	FALSE	FALSE	4,478 European ancestry individuals	NA	7722738	37277652	2023-06-05	Nat Genet	Genetic studies of paired metabolomes reveal enzymatic and transport processes at the interface of plasma and urine.	Schlosser P	NA
rs4680	1	NA	NA	164758435	GCST90313557	CA13/COMT protein level ratio	CA13/COMT protein level ratio in blood	OBA_2055715	0	NA	5	-2335	FALSE	FALSE	43,509 European ancestry individuals	NA	509492	38412862	2024-02-20	Cell Genom	Genetic associations with ratios between protein levels detect new pQTLs and reveal protein-protein interactions.	Suhre K	0000-0001-9638-3912
rs4680	1	G	0.5	55907282	GCST009733	Urinary metabolite levels in chronic kidney disease	urinary metabolite measurement	EFO_0005116	2e-11	(X - 12707)	2	-11	FALSE	FALSE	1,221 cases	406 cases	7750367	31959995	2020-01-20	Nat Genet	Genetic studies of urinary metabolites illuminate mechanisms of detoxification and excretion in humans.	Schlosser P	0000-0002-8460-0462
rs4680	1	G	0.5	55907286	GCST009733	Urinary metabolite levels in chronic kidney disease	urinary metabolite measurement	EFO_0005116	2e-28	(X - 12708)	2	-28	FALSE	FALSE	1,221 cases	406 cases	7750367	31959995	2020-01-20	Nat Genet	Genetic studies of urinary metabolites illuminate mechanisms of detoxification and excretion in humans.	Schlosser P	0000-0002-8460-0462
rs4680	1	G	0.5	55907405	GCST009733	Urinary metabolite levels in chronic kidney disease	urinary metabolite measurement	EFO_0005116	2e-59	(X - 21785)	2	-59	FALSE	FALSE	1,221 cases	406 cases	7750367	31959995	2020-01-20	Nat Genet	Genetic studies of urinary metabolites illuminate mechanisms of detoxification and excretion in humans.	Schlosser P	0000-0002-8460-0462
rs4680	1	G	0.5	55965251	GCST009735	Urinary metabolite modules (eigenmetabolites) in chronic kidney disease	urinary metabolite measurement	EFO_0005116	5e-54	(X-12708, X-21785)	5	-54	FALSE	FALSE	1,221 cases	406 cases	7750367	31959995	2020-01-20	Nat Genet	Genetic studies of urinary metabolites illuminate mechanisms of detoxification and excretion in humans.	Schlosser P	0000-0002-8460-0462
rs4680	1	NA	NA	164771335	GCST90314196	COMT/RHOC protein level ratio	COMT/RHOC protein level ratio in blood	OBA_2053848	0	NA	4	-1820	FALSE	FALSE	43,509 European ancestry individuals	NA	509492	38412862	2024-02-20	Cell Genom	Genetic associations with ratios between protein levels detect new pQTLs and reveal protein-protein interactions.	Suhre K	0000-0001-9638-3912
rs4680	1	A	NA	105631576	GCST90265235	Urine glucuronide of piperine metabolite C17H21NO3 (5)* levels in chronic kidney disease	glucuronide of piperine metabolite C17H21NO3 (5) measurement	EFO_0801033	1e-25	NA	1	-25	FALSE	FALSE	4,783 European ancestry individuals	NA	7723963	37277652	2023-06-05	Nat Genet	Genetic studies of paired metabolomes reveal enzymatic and transport processes at the interface of plasma and urine.	Schlosser P	NA
rs4680	1	G	NA	102455220	GCST90102982	Glucuronide of piperine metabolite c17h21no3 (4) (X-01911) levels	glucuronide of piperine metabolite C17H21NO3 (4) measurement	EFO_0801032	1e-29	NA	1	-29	FALSE	FALSE	8,809 European ancestry individuals	NA	10000000	35050183	2022-01-11	Metabolites	Metabolome Genome-Wide Association Study Identifies 74 Novel Genomic Regions Influencing Plasma Metabolites Levels.	Hysi PG	NA
rs4680	1	NA	NA	104172969	GCST90255366	Internet addiction disorder	internet addiction disorder	EFO_0803368	5e-09	NA	5	-9	FALSE	FALSE	16,520 Persian, Kurdish, Arab or Armenian ancestry cases, 18,000 Persian, Kurdish, Arab or Armenian ancestry controls	NA	183649	36566681	2022-12-23	Res Dev Disabil	The first genome-wide association study of internet addiction; Revealed substantial shared risk factors with neurodevelopmental psychiatric disorders.	Haghighatfard A	NA
rs4680	1	A	NA	105640933	GCST90266175	Plasma X-11849 levels in chronic kidney disease	X-11849 measurement	EFO_0021269	6e-13	NA	6	-13	FALSE	FALSE	3,795 European ancestry individuals	NA	7725133	37277652	2023-06-05	Nat Genet	Genetic studies of paired metabolomes reveal enzymatic and transport processes at the interface of plasma and urine.	Schlosser P	NA
rs4680	1	NA	NA	164750267	GCST90313140	ABHD14B/COMT protein level ratio	ABHD14B/COMT protein level ratio in blood	OBA_2053731	0	NA	7	-2054	FALSE	FALSE	43,509 European ancestry individuals	NA	509492	38412862	2024-02-20	Cell Genom	Genetic associations with ratios between protein levels detect new pQTLs and reveal protein-protein interactions.	Suhre K	0000-0001-9638-3912
rs4680	1	A	0.4948	62314206	GCST011427	Protein quantitative trait loci (liver)	protein measurement	EFO_0004747	7e-19	(COMT)	7	-19	FALSE	FALSE	172 European ancestry individuals, 29 Black individuals, 86 individuals	NA	1671387	32778093	2020-08-10	BMC Biol	Genome-wide pQTL analysis of protein expression regulatory networks in the human liver.	He B	NA
rs4680	1	A	NA	105641610	GCST90266249	Urine X-12707 levels in chronic kidney disease	X-12707 measurement	EFO_0800720	7e-24	NA	7	-24	FALSE	FALSE	4,886 European ancestry individuals	NA	7724385	37277652	2023-06-05	Nat Genet	Genetic studies of paired metabolomes reveal enzymatic and transport processes at the interface of plasma and urine.	Schlosser P	NA
rs4680	1	NA	NA	164771275	GCST90314194	COMT/HNRNPK protein level ratio	COMT/HNRNPK protein level ratio in blood	OBA_2053846	0	NA	4	-3035	FALSE	FALSE	43,509 European ancestry individuals	NA	509492	38412862	2024-02-20	Cell Genom	Genetic associations with ratios between protein levels detect new pQTLs and reveal protein-protein interactions.	Suhre K	0000-0001-9638-3912
rs4680	1	A	NA	101159549	GCST90139651	2-o-methylascorbic acid levels	2-O-methylascorbic acid measurement	EFO_0800164	2e-185	NA	2	-185	FALSE	FALSE	6,136 Finnish ancestry individuals	NA	16000000	35347128	2022-03-28	Nat Commun	Genome-wide association studies of metabolites in Finnish men identify disease-relevant loci.	Yin X	NA
rs4680	1	A	NA	101170444	GCST90140409	X-12713 levels	X-12713 measurement	EFO_0800721	2e-25	NA	2	-25	FALSE	FALSE	6,136 Finnish ancestry individuals	NA	16000000	35347128	2022-03-28	Nat Commun	Genome-wide association studies of metabolites in Finnish men identify disease-relevant loci.	Yin X	NA
rs4680	1	A	NA	101413110	GCST90177559	Metabolite peak levels (QI2727)	metabolite measurement	EFO_0004725	6e-39	(African American or Afro-Caribbean)	6	-39	FALSE	FALSE	2,466 Black/admixed ancestry individuals	up to 1,653 European, Hispanic, Asian or Black individuals	155493	35995766	2022-08-22	Nat Commun	Whole Genome Association Study of the Plasma Metabolome Identifies Metabolites Linked to Cardiometabolic Disease in Black Individuals.	Tahir UA	NA
rs4680	1	A	NA	101934426	GCST90243621	X-01911 levels	X-01911 measurement	EFO_0021181	1e-13	NA	1	-13	FALSE	FALSE	6,360 European ancestry individuals	NA	2100000	24816252	2014-05-11	Nat Genet	An atlas of genetic influences on human blood metabolites.	Shin SY	NA
rs4680	1	A	NA	101170425	GCST90140408	X-12707 levels	X-12707 measurement	EFO_0800720	3e-32	NA	3	-32	FALSE	FALSE	6,136 Finnish ancestry individuals	NA	16000000	35347128	2022-03-28	Nat Commun	Genome-wide association studies of metabolites in Finnish men identify disease-relevant loci.	Yin X	NA
rs4680	1	A	NA	101414346	GCST90177688	Metabolite peak levels (QI3785)	metabolite measurement	EFO_0004725	6e-14	(African American or Afro-Caribbean)	6	-14	FALSE	FALSE	2,466 Black/admixed ancestry individuals	up to 1,653 European, Hispanic, Asian or Black individuals	159814	35995766	2022-08-22	Nat Commun	Whole Genome Association Study of the Plasma Metabolome Identifies Metabolites Linked to Cardiometabolic Disease in Black Individuals.	Tahir UA	NA
rs4680	1	A	NA	101934724	GCST90243650	X-11593--O-methylascorbate levels	X-11593 measurement	EFO_0020015	5e-178	NA	5	-178	FALSE	FALSE	7,788 European ancestry individuals	NA	2100000	24816252	2014-05-11	Nat Genet	An atlas of genetic influences on human blood metabolites.	Shin SY	NA
rs4680	1	G	NA	104119687	GCST90255621	Body mass index	body mass index	EFO_0004340	1e-11	NA	1	-11	FALSE	FALSE	1,122,049 European ancestry individuals	NA	NA	36581621	2022-12-29	Nat Commun	Genomics and phenomics of body mass index reveals a complex disease network.	Huang J	NA
rs4680	1	A	NA	119907651	GCST90200328	3-methoxytyrosine levels	3-methoxytyrosine measurement	EFO_0021009	6e-11	NA	6	-11	FALSE	FALSE	8,258 European ancestry individuals	NA	15431547	36635386	2023-01-12	Nat Genet	Genomic atlas of the plasma metabolome prioritizes metabolites implicated in human diseases.	Chen Y	NA
rs4680	1	A	NA	119772942	GCST90245509	X-11593 levels	serum metabolite level	OBA_2050092	0	NA	3	-613	FALSE	FALSE	14,296 European ancestry individuals	5,698 European ancestry individuals	NA	36357675	2022-11-10	Nat Med	Rare and common genetic determinants of metabolic individuality and their effects on human health.	Surendran P	NA
rs4680	1	A	NA	105641622	GCST90266250	Urine X-12708 levels in chronic kidney disease	metabolite measurement	EFO_0004725	2e-60	NA	2	-60	FALSE	FALSE	4,906 European ancestry individuals	NA	7723574	37277652	2023-06-05	Nat Genet	Genetic studies of paired metabolomes reveal enzymatic and transport processes at the interface of plasma and urine.	Schlosser P	NA
rs4680	1	A	NA	162366479	GCST90318064	Cerebrospinal fluid 2-O-methylascorbic acid levels	cerebrospinal fluid composition attribute; 2-O-methylascorbic acid measurement	OBA_2045291; EFO_0800164	8e-23	NA	8	-23	FALSE	FALSE	2,602 European ancestry individuals	NA	10307658	39528826	2024-11-11	Nat Genet	Genetic architecture of cerebrospinal fluid and brain metabolite levels and the genetic colocalization of metabolites with human traits.	Wang C	0000-0001-5253-0490
rs4680	1	A	NA	105623831	GCST90264401	Plasma 2-O-methylascorbic acid levels in chronic kidney disease	2-O-methylascorbic acid measurement	EFO_0800164	5e-174	NA	5	-174	FALSE	FALSE	4,960 European ancestry individuals	NA	7723840	37277652	2023-06-05	Nat Genet	Genetic studies of paired metabolomes reveal enzymatic and transport processes at the interface of plasma and urine.	Schlosser P	NA
rs6443851	1	G	NA	119907554	GCST90200322	Beta-hydroxyisovalerate levels	beta-hydroxyisovalerate measurement	EFO_0800125	1e-15	NA	1	-15	FALSE	FALSE	8,201 European ancestry individuals	NA	15429390	36635386	2023-01-12	Nat Genet	Genomic atlas of the plasma metabolome prioritizes metabolites implicated in human diseases.	Chen Y	NA
rs6443851	1	A	NA	102453683	GCST90102888	Beta-hydroxyisovalerate levels	beta-hydroxyisovalerate measurement	EFO_0800125	5e-24	NA	5	-24	FALSE	FALSE	8,809 European ancestry individuals	NA	10000000	35050183	2022-01-11	Metabolites	Metabolome Genome-Wide Association Study Identifies 74 Novel Genomic Regions Influencing Plasma Metabolites Levels.	Hysi PG	NA
rs131807	1	C	0.57213	64077146	GCST90002390	Mean corpuscular hemoglobin	mean corpuscular hemoglobin	EFO_0004527	3e-11	NA	3	-11	FALSE	FALSE	408,112 British individuals	NA	93095623	32888494	2020-09-01	Cell	The Polygenic and Monogenic Basis of Blood Traits and Diseases.	Vuckovic D	NA
rs131807	1	C	0.572108	64093198	GCST90002392	Mean corpuscular volume	erythrocyte volume	OBA_0003460	4e-12	NA	4	-12	FALSE	FALSE	408,112 British individuals	NA	93095623	32888494	2020-09-01	Cell	The Polygenic and Monogenic Basis of Blood Traits and Diseases.	Vuckovic D	NA
rs131807	1	C	NA	118326798	GCST90281209	Microcytic percentage of red cells	erythrocyte attribute	OBA_2045276	2e-18	NA	2	-18	FALSE	FALSE	39,184 European ancestry individuals	NA	29500000	37596262	2023-08-18	Nat Commun	A genome-wide association study of blood cell morphology identifies cellular proteins implicated in disease aetiology.	Akbari P	NA
rs131807	1	C	NA	119907803	GCST90200339	5,6-dihydrothymine levels	5,6-dihydrothymine measurement	EFO_0800638	3e-12	NA	3	-12	FALSE	FALSE	8,219 European ancestry individuals	NA	15429211	36635386	2023-01-12	Nat Genet	Genomic atlas of the plasma metabolome prioritizes metabolites implicated in human diseases.	Chen Y	NA
rs504434	1	G	0.449567	63615476	GCST012020	Serum metabolite levels	serum metabolite level	OBA_2050092	3e-22	(N-formylmethionine)	3	-22	FALSE	FALSE	3,926 Hispanic/Latino individuals	NA	13039987	33031748	2020-10-01	Am J Hum Genet	A Genome-wide Association Study Discovers 46 Loci of the Human Metabolome in the Hispanic Community Health Study/Study of Latinos.	Feofanova EV	NA
rs504434	1	A	NA	105635756	GCST90265623	Plasma N-formylmethionine levels in chronic kidney disease	N-formylmethionine measurement	EFO_0800128	2e-16	NA	2	-16	FALSE	FALSE	4,960 European ancestry individuals	NA	7723840	37277652	2023-06-05	Nat Genet	Genetic studies of paired metabolomes reveal enzymatic and transport processes at the interface of plasma and urine.	Schlosser P	NA
rs504434	1	A	NA	101158228	GCST90139558	N-formylmethionine levels	N-formylmethionine measurement	EFO_0800128	4e-33	NA	4	-33	FALSE	FALSE	6,136 Finnish ancestry individuals	NA	16000000	35347128	2022-03-28	Nat Commun	Genome-wide association studies of metabolites in Finnish men identify disease-relevant loci.	Yin X	NA
rs504434	1	A	NA	119907851	GCST90200343	N-formylmethionine levels	N-formylmethionine measurement	EFO_0800128	2e-31	NA	2	-31	FALSE	FALSE	8,235 European ancestry individuals	NA	15430719	36635386	2023-01-12	Nat Genet	Genomic atlas of the plasma metabolome prioritizes metabolites implicated in human diseases.	Chen Y	NA
rs504434	1	A	NA	119627248	GCST90300147	Metabolite levels (N-formylmethionine; formylmethionine)	N-formylmethionine measurement	EFO_0800128	9e-25	NA	9	-25	FALSE	FALSE	7,636 European, Hispanic or African American individuals	up to 2,466 African American individuals, up to 15,619 European ancestry individuals, 1,734 Hispanic ancestry children	15660619	37253714	2023-05-30	Nat Commun	Whole-Genome Sequencing Analysis of Human Metabolome in Multi-Ethnic Populations.	Feofanova EV	NA
rs9516557	1	A	NA	119908019	GCST90200357	Adenosine 3',5'-cyclic monophosphate (camp) levels	cyclic adenosine monophosphate measurement	EFO_0010473	3e-14	NA	3	-14	FALSE	FALSE	6,756 European ancestry individuals	NA	15362708	36635386	2023-01-12	Nat Genet	Genomic atlas of the plasma metabolome prioritizes metabolites implicated in human diseases.	Chen Y	NA
rs2997922	1	T	NA	119908135	GCST90200365	Phenylpyruvate levels	phenylpyruvate measurement	EFO_0800132	1e-16	NA	1	-16	FALSE	FALSE	8,241 European ancestry individuals	NA	15430365	36635386	2023-01-12	Nat Genet	Genomic atlas of the plasma metabolome prioritizes metabolites implicated in human diseases.	Chen Y	NA
rs6780429	1	A	0.5331	47234772	GCST008059	Estimated glomerular filtration rate	glomerular filtration rate	OBA_0003747	2e-10	NA	2	-10	FALSE	FALSE	567,460 European ancestry individuals	216,518 European ancestry individuals	8834748	31152163	2019-05-31	Nat Genet	A catalog of genetic loci associated with kidney function from analyses of a million individuals.	Wuttke M	0000-0003-3420-5082
rs6780429	1	C	NA	119908072	GCST90200361	Beta-alanine levels	beta-alanine measurement	EFO_0800640	1e-35	NA	1	-35	FALSE	FALSE	8,114 European ancestry individuals	NA	15426436	36635386	2023-01-12	Nat Genet	Genomic atlas of the plasma metabolome prioritizes metabolites implicated in human diseases.	Chen Y	NA
rs409170	1	G	NA	105629146	GCST90264973	Plasma cys-gly, oxidized levels in chronic kidney disease	cys-gly, oxidized measurement	EFO_0800122	2e-114	NA	2	-114	FALSE	FALSE	4,957 European ancestry individuals	NA	7723836	37277652	2023-06-05	Nat Genet	Genetic studies of paired metabolomes reveal enzymatic and transport processes at the interface of plasma and urine.	Schlosser P	NA
rs409170	1	G	NA	119908118	GCST90200364	Cysteinylglycine levels	cysteinylglycine measurement	EFO_0800133	7e-53	NA	7	-53	FALSE	FALSE	8,214 European ancestry individuals	NA	15428968	36635386	2023-01-12	Nat Genet	Genomic atlas of the plasma metabolome prioritizes metabolites implicated in human diseases.	Chen Y	NA
rs409170	1	G	NA	105629241	GCST90264982	Plasma cysteinylglycine disulfide* levels in chronic kidney disease	cysteinylglycine disulfide measurement	EFO_0800049	3e-72	NA	3	-72	FALSE	FALSE	4,960 European ancestry individuals	NA	7723840	37277652	2023-06-05	Nat Genet	Genetic studies of paired metabolomes reveal enzymatic and transport processes at the interface of plasma and urine.	Schlosser P	NA
rs409170	1	A	NA	104526516	GCST90247341	Dipeptidase 1 levels	dipeptidase 1 measurement	EFO_0802469	0	NA	8	-366	FALSE	FALSE	10,708 European ancestry individuals	NA	10200000	34648354	2021-11-12	Science	Mapping the proteo-genomic convergence of human diseases.	Pietzner M	NA
rs409170	1	A	NA	134432309	GCST90059944	Dipeptidase 1 levels	level of dipeptidase 1 in blood serum	OBA_2041348	6e-245	NA	6	-245	FALSE	FALSE	2,917 European ancestry individuals	NA	12392482	34857772	2021-12-02	Nat Commun	Mapping the serum proteome to neurological diseases using whole genome sequencing.	Png G	NA
rs409170	1	A	NA	119763732	GCST90245161	Cysteinylglycine levels	cysteinylglycine measurement	EFO_0800133	9e-57	NA	9	-57	FALSE	FALSE	14,296 European ancestry individuals	5,698 European ancestry individuals	NA	36357675	2022-11-10	Nat Med	Rare and common genetic determinants of metabolic individuality and their effects on human health.	Surendran P	NA
rs409170	1	A	NA	119766261	GCST90245254	Hypotaurine levels	hypotaurine measurement	EFO_0021833	4e-14	NA	4	-14	FALSE	FALSE	14,296 European ancestry individuals	5,698 European ancestry individuals	NA	36357675	2022-11-10	Nat Med	Rare and common genetic determinants of metabolic individuality and their effects on human health.	Surendran P	NA
rs409170	1	A	NA	119763607	GCST90245155	Cys-gly, oxidized levels	cys-gly, oxidized measurement	EFO_0800122	9e-259	NA	9	-259	FALSE	FALSE	14,296 European ancestry individuals	5,698 European ancestry individuals	NA	36357675	2022-11-10	Nat Med	Rare and common genetic determinants of metabolic individuality and their effects on human health.	Surendran P	NA
rs409170	1	G	NA	119634748	GCST90300603	Metabolite levels (cysteinylglycine disulfide)	cysteinylglycine disulfide measurement	EFO_0800049	3e-60	NA	3	-60	FALSE	FALSE	2,433 European, Hispanic or African American individuals	up to 2,466 African American individuals, up to 15,619 European ancestry individuals, 1,734 Hispanic ancestry children	15660619	37253714	2023-05-30	Nat Commun	Whole-Genome Sequencing Analysis of Human Metabolome in Multi-Ethnic Populations.	Feofanova EV	NA
rs2297442	1	C	NA	119913045	GCST90200707	Glycine levels	glycine measurement	EFO_0009767	1e-13	NA	1	-13	FALSE	FALSE	8,262 European ancestry individuals	NA	15431296	36635386	2023-01-12	Nat Genet	Genomic atlas of the plasma metabolome prioritizes metabolites implicated in human diseases.	Chen Y	NA
rs2297442	1	C	NA	119902172	GCST90199971	3-methylglutarylcarnitine (2) levels	3-methylglutarylcarnitine (2) measurement	EFO_0800074	2e-11	NA	2	-11	FALSE	FALSE	8,220 European ancestry individuals	NA	15430292	36635386	2023-01-12	Nat Genet	Genomic atlas of the plasma metabolome prioritizes metabolites implicated in human diseases.	Chen Y	NA
rs4491436	1	C	NA	119908306	GCST90200378	Cortisol levels	cortisol measurement	EFO_0005843	6e-11	NA	6	-11	FALSE	FALSE	8,193 European ancestry individuals	NA	15428166	36635386	2023-01-12	Nat Genet	Genomic atlas of the plasma metabolome prioritizes metabolites implicated in human diseases.	Chen Y	NA
rs1366463	1	T	NA	119908323	GCST90200379	Hypotaurine levels	hypotaurine measurement	EFO_0021833	5e-11	NA	5	-11	FALSE	FALSE	8,212 European ancestry individuals	NA	15430104	36635386	2023-01-12	Nat Genet	Genomic atlas of the plasma metabolome prioritizes metabolites implicated in human diseases.	Chen Y	NA
rs2242090	1	C	NA	98430328	GCST90131901	Insomnia	insomnia	EFO_0004698	2e-13	NA	2	-13	FALSE	FALSE	593,724 European ancestry cases, 1,771,286 European ancestry controls	NA	10713943	35835914	2022-07-14	Nat Genet	Genome-wide meta-analysis of insomnia prioritizes genes associated with metabolic and psychiatric pathways.	Watanabe K	0000-0002-3303-8860
rs2242090	1	C	0.58058	63615453	GCST012020	Serum metabolite levels	serum metabolite level	OBA_2050092	5e-144	(S-1-pyrroline-5-carboxylate)	5	-144	FALSE	FALSE	3,926 Hispanic/Latino individuals	NA	13039987	33031748	2020-10-01	Am J Hum Genet	A Genome-wide Association Study Discovers 46 Loci of the Human Metabolome in the Hispanic Community Health Study/Study of Latinos.	Feofanova EV	NA
rs2242090	1	C	NA	102458504	GCST90103170	S-1-pyrroline-5-carboxylate levels	S-1-pyrroline-5-carboxylate measurement	EFO_0800136	2e-36	NA	2	-36	FALSE	FALSE	8,809 European ancestry individuals	NA	10000000	35050183	2022-01-11	Metabolites	Metabolome Genome-Wide Association Study Identifies 74 Novel Genomic Regions Influencing Plasma Metabolites Levels.	Hysi PG	NA
rs2242090	1	G	NA	166520352	GCST90468099	Red blood cell erythrocyte distribution width (UKB data field 30070)	red cell distribution width	EFO_0009188	8e-41	NA	8	-41	FALSE	FALSE	394,642 European ancestry individuals	NA	13308323	39789286	2025-01-09	Nat Genet	A scalable variational inference approach for increased mixed-model association power.	Loya H	0000-0002-4587-6378
rs2242090	1	G	NA	119908347	GCST90200381	S-1-pyrroline-5-carboxylate levels	S-1-pyrroline-5-carboxylate measurement	EFO_0800136	9e-135	NA	9	-135	FALSE	FALSE	8,232 European ancestry individuals	NA	15430403	36635386	2023-01-12	Nat Genet	Genomic atlas of the plasma metabolome prioritizes metabolites implicated in human diseases.	Chen Y	NA
rs2242090	1	G	NA	119909312	GCST90200458	X-11315 levels	X-11315 measurement	EFO_0021223	7e-18	NA	7	-18	FALSE	FALSE	8,139 European ancestry individuals	NA	15426875	36635386	2023-01-12	Nat Genet	Genomic atlas of the plasma metabolome prioritizes metabolites implicated in human diseases.	Chen Y	NA
rs2242090	1	NA	NA	36458119	GCST007074	Red cell distribution width	red cell distribution width	EFO_0009188	4e-46	NA	4	-46	FALSE	FALSE	approximately 445,000 European ancestry individuals	NA	8900000	30595370	2018-12-27	Am J Hum Genet	Leveraging Polygenic Functional Enrichment to Improve GWAS Power.	Kichaev G	NA
rs2242090	1	C	NA	98440261	GCST90131903	Insomnia	insomnia	EFO_0004698	3e-13	NA	3	-13	FALSE	FALSE	390,751 European ancestry female cases, 1,018,386 European ancestry female controls	NA	10288913	35835914	2022-07-14	Nat Genet	Genome-wide meta-analysis of insomnia prioritizes genes associated with metabolic and psychiatric pathways.	Watanabe K	0000-0002-3303-8860
rs2242090	1	G	NA	119632235	GCST90300441	Metabolite levels (S-1-pyrroline-5-carboxylate)	S-1-pyrroline-5-carboxylate measurement	EFO_0800136	5e-200	NA	5	-200	FALSE	FALSE	6,152 European, Hispanic or African American individuals	up to 2,466 African American individuals, up to 15,619 European ancestry individuals, 1,734 Hispanic ancestry children	15660619	37253714	2023-05-30	Nat Commun	Whole-Genome Sequencing Analysis of Human Metabolome in Multi-Ethnic Populations.	Feofanova EV	NA
rs2242090	1	G	0.540636	64333873	GCST90002404	Red cell distribution width	red cell distribution width	EFO_0009188	7e-40	NA	7	-40	FALSE	FALSE	408,112 British individuals	NA	93095623	32888494	2020-09-01	Cell	The Polygenic and Monogenic Basis of Blood Traits and Diseases.	Vuckovic D	NA
rs2242090	1	C	0.475152	62505119	GCST90002372	Red cell distribution width	red cell distribution width	EFO_0009188	4e-42	NA	4	-42	FALSE	FALSE	563,352 African American or Afro-Caribbean, African ancestry, European ancestry, East Asian ancestry, Hispanic or Latin American and South Asian ancestry individuals	NA	22063850	32888493	2020-09-01	Cell	Trans-ethnic and Ancestry-Specific Blood-Cell Genetics in 746,667 Individuals from 5 Global Populations.	Chen MH	NA
rs2242090	1	C	0.459714	62740339	GCST90002369	Red cell distribution width	red cell distribution width	EFO_0009188	6e-44	NA	6	-44	FALSE	FALSE	531,774 European ancestry individuals	NA	49860007	32888493	2020-09-01	Cell	Trans-ethnic and Ancestry-Specific Blood-Cell Genetics in 746,667 Individuals from 5 Global Populations.	Chen MH	NA
rs2242090	1	G	NA	101158533	GCST90139575	S-1-pyrroline-5-carboxylate levels	S-1-pyrroline-5-carboxylate measurement	EFO_0800136	4e-71	NA	4	-71	FALSE	FALSE	6,136 Finnish ancestry individuals	NA	16000000	35347128	2022-03-28	Nat Commun	Genome-wide association studies of metabolites in Finnish men identify disease-relevant loci.	Yin X	NA
rs2242090	1	C	NA	119770230	GCST90245404	S-1-pyrroline-5-carboxylate levels	S-1-pyrroline-5-carboxylate measurement	EFO_0800136	4e-122	NA	4	-122	FALSE	FALSE	14,296 European ancestry individuals	5,698 European ancestry individuals	NA	36357675	2022-11-10	Nat Med	Rare and common genetic determinants of metabolic individuality and their effects on human health.	Surendran P	NA
rs72770483	1	G	NA	119908562	GCST90200401	Myo-inositol levels	myo-inositol measurement	EFO_0800621	2e-10	NA	2	-10	FALSE	FALSE	8,193 European ancestry individuals	NA	15429363	36635386	2023-01-12	Nat Genet	Genomic atlas of the plasma metabolome prioritizes metabolites implicated in human diseases.	Chen Y	NA
rs72770483	1	G	0.08	55906973	GCST009733	Urinary metabolite levels in chronic kidney disease	urinary metabolite measurement	EFO_0005116	7e-30	(myo-inositol)	7	-30	FALSE	FALSE	1,221 cases	406 cases	7750367	31959995	2020-01-20	Nat Genet	Genetic studies of urinary metabolites illuminate mechanisms of detoxification and excretion in humans.	Schlosser P	0000-0002-8460-0462
rs72770483	1	G	NA	105634529	GCST90265519	Urine myo-inositol levels in chronic kidney disease	myo-inositol measurement	EFO_0800621	8e-30	NA	8	-30	FALSE	FALSE	1,618 European ancestry individuals	NA	7721062	37277652	2023-06-05	Nat Genet	Genetic studies of paired metabolomes reveal enzymatic and transport processes at the interface of plasma and urine.	Schlosser P	NA
rs3732055	1	C	NA	119908601	GCST90200403	Citrulline levels	citrulline measurement	EFO_0009777	1e-10	NA	1	-10	FALSE	FALSE	8,157 European ancestry individuals	NA	15428505	36635386	2023-01-12	Nat Genet	Genomic atlas of the plasma metabolome prioritizes metabolites implicated in human diseases.	Chen Y	NA
rs3732055	1	C	NA	119905635	GCST90200185	Gamma-glutamylcitrulline levels	gamma-glutamylcitrulline measurement	EFO_0800690	1e-10	NA	1	-10	FALSE	FALSE	8,163 European ancestry individuals	NA	15429219	36635386	2023-01-12	Nat Genet	Genomic atlas of the plasma metabolome prioritizes metabolites implicated in human diseases.	Chen Y	NA
rs16835929	1	G	NA	119908464	GCST90200392	Orotate levels	orotate measurement	EFO_0800642	1e-248	NA	1	-248	FALSE	FALSE	8,128 European ancestry individuals	NA	15426966	36635386	2023-01-12	Nat Genet	Genomic atlas of the plasma metabolome prioritizes metabolites implicated in human diseases.	Chen Y	NA
rs66731853	1	A	0.296187	62433470	GCST90002338	Mean corpuscular volume	erythrocyte volume	OBA_0003460	1e-34	NA	1	-34	FALSE	FALSE	696,882 African American or Afro-Caribbean, African ancestry, European ancestry, East Asian ancestry, Hispanic or Latin American and South Asian ancestry individuals	NA	24246363	32888493	2020-09-01	Cell	Trans-ethnic and Ancestry-Specific Blood-Cell Genetics in 746,667 Individuals from 5 Global Populations.	Chen MH	NA
rs66731853	1	A	0.300771	62490786	GCST90002320	Lymphocyte count	lymphocyte count	EFO_0004587	2e-14	NA	2	-14	FALSE	FALSE	643,370 African American or Afro-Caribbean, African ancestry, European ancestry, East Asian ancestry, Hispanic or Latin American and South Asian ancestry individuals	NA	23472807	32888493	2020-09-01	Cell	Trans-ethnic and Ancestry-Specific Blood-Cell Genetics in 746,667 Individuals from 5 Global Populations.	Chen MH	NA
rs66731853	1	A	NA	93519494	GCST90018962	Lymphocyte count	lymphocyte count	EFO_0004587	1e-10	NA	1	-10	FALSE	FALSE	349,856 European ancestry individuals, 95,717 East Asian ancestry individuals	NA	20531022	34594039	2021-09-30	Nat Genet	A cross-population atlas of genetic associations for 220 human phenotypes.	Sakaue S	NA
rs66731853	1	A	NA	105629314	GCST90264988	Urine cytidine levels in chronic kidney disease	cytidine measurement	EFO_0800645	2e-42	NA	2	-42	FALSE	FALSE	4,739 European ancestry individuals	NA	7724484	37277652	2023-06-05	Nat Genet	Genetic studies of paired metabolomes reveal enzymatic and transport processes at the interface of plasma and urine.	Schlosser P	NA
rs66731853	1	A	NA	119908732	GCST90200413	2'-deoxyuridine levels	2'-deoxyuridine measurement	EFO_0800643	7e-11	NA	7	-11	FALSE	FALSE	7,915 European ancestry individuals	NA	15415683	36635386	2023-01-12	Nat Genet	Genomic atlas of the plasma metabolome prioritizes metabolites implicated in human diseases.	Chen Y	NA
rs66731853	1	G	NA	163354824	GCST90479675	mean corpuscular volume (MCV, maximum, inv-norm transformed)	erythrocyte volume	OBA_0003460	2e-18	NA	2	-18	FALSE	FALSE	114,848 African American or Afro-Caribbean individuals, 55,789 Hispanic or Latin American individuals, 5,949 East Asian ancestry individuals, 407,294 European ancestry individuals	NA	44300000	39024449	2024-07-19	Science	Diversity and scale: Genetic architecture of 2068 traits in the VA Million Veteran Program.	Verma A	0000-0002-5063-9107
rs66731853	1	G	NA	163369491	GCST90479714	neutrophil (fraction, mean, inv-norm transformed)	neutrophil count	EFO_0004833	8e-13	NA	8	-13	FALSE	FALSE	65,554 African American or Afro-Caribbean individuals, 38,542 Hispanic or Latin American individuals, 3,443 East Asian ancestry individuals, 261,847 European ancestry individuals	NA	44300000	39024449	2024-07-19	Science	Diversity and scale: Genetic architecture of 2068 traits in the VA Million Veteran Program.	Verma A	0000-0002-5063-9107
rs66731853	1	A	NA	166476910	GCST90468082	Lymphocyte count (UKB data field 30120)	lymphocyte count	EFO_0004587	7e-15	NA	7	-15	FALSE	FALSE	394,642 European ancestry individuals	NA	13308323	39789286	2025-01-09	Nat Genet	A scalable variational inference approach for increased mixed-model association power.	Loya H	0000-0002-4587-6378
rs66731853	1	G	NA	163112435	GCST90475435	lymphocyte (fraction, mean, inv-norm transformed)	lymphocyte count	EFO_0004587	6e-13	NA	6	-13	FALSE	FALSE	290,958 European ancestry individuals	NA	44300000	39024449	2024-07-19	Science	Diversity and scale: Genetic architecture of 2068 traits in the VA Million Veteran Program.	Verma A	0000-0002-5063-9107
rs66731853	1	A	0.324678	62655344	GCST90002334	Mean corpuscular volume	erythrocyte volume	OBA_0003460	5e-33	NA	5	-33	FALSE	FALSE	544,127 European ancestry individuals	NA	50615308	32888493	2020-09-01	Cell	Trans-ethnic and Ancestry-Specific Blood-Cell Genetics in 746,667 Individuals from 5 Global Populations.	Chen MH	NA
rs66731853	1	A	0.33	55906720	GCST009733	Urinary metabolite levels in chronic kidney disease	urinary metabolite measurement	EFO_0005116	2e-17	(cytidine)	2	-17	FALSE	FALSE	1,221 cases	406 cases	7750367	31959995	2020-01-20	Nat Genet	Genetic studies of urinary metabolites illuminate mechanisms of detoxification and excretion in humans.	Schlosser P	0000-0002-8460-0462
rs66731853	1	A	NA	166494186	GCST90468088	Mean reticulocyte volume (UKB data field 30260)	mean reticulocyte volume	EFO_0010701	3e-47	NA	3	-47	FALSE	FALSE	394,642 European ancestry individuals	NA	13308323	39789286	2025-01-09	Nat Genet	A scalable variational inference approach for increased mixed-model association power.	Loya H	0000-0002-4587-6378
rs66731853	1	A	NA	119771958	GCST90245473	Uridine levels	uridine measurement	EFO_0010546	1e-34	NA	1	-34	FALSE	FALSE	14,296 European ancestry individuals	5,698 European ancestry individuals	NA	36357675	2022-11-10	Nat Med	Rare and common genetic determinants of metabolic individuality and their effects on human health.	Surendran P	NA
rs66731853	1	G	NA	163348583	GCST90479667	lymphocyte (fraction, mean, inv-norm transformed)	lymphocyte count	EFO_0004587	8e-14	NA	8	-14	FALSE	FALSE	81,257 African American or Afro-Caribbean individuals, 40,768 Hispanic or Latin American individuals, 4,294 East Asian ancestry individuals, 290,958 European ancestry individuals	NA	44300000	39024449	2024-07-19	Science	Diversity and scale: Genetic architecture of 2068 traits in the VA Million Veteran Program.	Verma A	0000-0002-5063-9107
rs66731853	1	A	0.325233	62649452	GCST90002316	Lymphocyte count	lymphocyte count	EFO_0004587	1e-15	NA	1	-15	FALSE	FALSE	524,923 European ancestry individuals	NA	50265552	32888493	2020-09-01	Cell	Trans-ethnic and Ancestry-Specific Blood-Cell Genetics in 746,667 Individuals from 5 Global Populations.	Chen MH	NA
rs66731853	1	A	NA	119908655	GCST90200407	Uridine levels	uridine measurement	EFO_0010546	4e-19	NA	4	-19	FALSE	FALSE	8,253 European ancestry individuals	NA	15430767	36635386	2023-01-12	Nat Genet	Genomic atlas of the plasma metabolome prioritizes metabolites implicated in human diseases.	Chen Y	NA
rs66731853	1	G	NA	163347949	GCST90479666	lymphocyte (fraction, maximum, inv-norm transformed)	lymphocyte count	EFO_0004587	4e-15	NA	4	-15	FALSE	FALSE	81,257 African American or Afro-Caribbean individuals, 40,768 Hispanic or Latin American individuals, 4,294 East Asian ancestry individuals, 290,958 European ancestry individuals	NA	44300000	39024449	2024-07-19	Science	Diversity and scale: Genetic architecture of 2068 traits in the VA Million Veteran Program.	Verma A	0000-0002-5063-9107
rs66731853	1	A	0.325227	64203018	GCST90002380	Basophil percentage of white cells	basophil percentage of leukocytes	EFO_0007992	3e-09	NA	3	-9	FALSE	FALSE	408,112 British individuals	NA	93095623	32888494	2020-09-01	Cell	The Polygenic and Monogenic Basis of Blood Traits and Diseases.	Vuckovic D	NA
rs66731853	1	A	0.325201	64402231	GCST90002399	Neutrophil percentage of white cells	neutrophil percentage of leukocytes	EFO_0007990	2e-09	NA	2	-9	FALSE	FALSE	408,112 British individuals	NA	93095623	32888494	2020-09-01	Cell	The Polygenic and Monogenic Basis of Blood Traits and Diseases.	Vuckovic D	NA
rs66731853	1	A	NA	162368856	GCST90318279	Cerebrospinal fluid cytidine levels	cytidine measurement; cerebrospinal fluid composition attribute	EFO_0800645; OBA_2045291	2e-24	NA	2	-24	FALSE	FALSE	2,602 European ancestry individuals	NA	10307658	39528826	2024-11-11	Nat Genet	Genetic architecture of cerebrospinal fluid and brain metabolite levels and the genetic colocalization of metabolites with human traits.	Wang C	0000-0001-5253-0490
rs66731853	1	A	NA	166496621	GCST90468089	Mean sphered cell volume (UKB data field 30270)	erythrocyte volume	OBA_0003460	1e-35	NA	1	-35	FALSE	FALSE	394,642 European ancestry individuals	NA	13308323	39789286	2025-01-09	Nat Genet	A scalable variational inference approach for increased mixed-model association power.	Loya H	0000-0002-4587-6378
rs66731853	1	A	NA	162376836	GCST90319021	Brain cytidine levels	cytidine measurement	EFO_0800645	3e-19	NA	3	-19	FALSE	FALSE	1,016 European ancestry individuals	NA	11730704	39528826	2024-11-11	Nat Genet	Genetic architecture of cerebrospinal fluid and brain metabolite levels and the genetic colocalization of metabolites with human traits.	Wang C	0000-0001-5253-0490
rs66731853	1	A	0.3251	22006852	GCST004602	Mean corpuscular volume	erythrocyte volume	OBA_0003460	4e-09	NA	4	-9	FALSE	FALSE	172,433 European ancestry individuals	NA	2500000	27863252	2016-11-17	Cell	The Allelic Landscape of Human Blood Cell Trait Variation and Links to Common Complex Disease.	Astle WJ	NA
rs66731853	1	A	0.293762	62488859	GCST90002326	Mean corpuscular hemoglobin	mean corpuscular hemoglobin concentration	EFO_0004528	8e-15	NA	8	-15	FALSE	FALSE	630,125 African American or Afro-Caribbean, African ancestry, European ancestry, East Asian ancestry, Hispanic or Latin American and South Asian ancestry individuals	NA	20825802	32888493	2020-09-01	Cell	Trans-ethnic and Ancestry-Specific Blood-Cell Genetics in 746,667 Individuals from 5 Global Populations.	Chen MH	NA
rs66731853	1	A	0.325293	64411312	GCST90002396	Mean reticulocyte volume	mean reticulocyte volume	EFO_0010701	5e-53	NA	5	-53	FALSE	FALSE	408,112 British individuals	NA	93095623	32888494	2020-09-01	Cell	The Polygenic and Monogenic Basis of Blood Traits and Diseases.	Vuckovic D	NA
rs66731853	1	G	NA	163111426	GCST90475432	lymphocyte (fraction, maximum, inv-norm transformed)	lymphocyte count	EFO_0004587	3e-15	NA	3	-15	FALSE	FALSE	290,958 European ancestry individuals	NA	44300000	39024449	2024-07-19	Science	Diversity and scale: Genetic architecture of 2068 traits in the VA Million Veteran Program.	Verma A	0000-0002-5063-9107
rs74624637	1	T	NA	119908742	GCST90200413	2'-deoxyuridine levels	2'-deoxyuridine measurement	EFO_0800643	2e-25	NA	2	-25	FALSE	FALSE	7,915 European ancestry individuals	NA	15415683	36635386	2023-01-12	Nat Genet	Genomic atlas of the plasma metabolome prioritizes metabolites implicated in human diseases.	Chen Y	NA
rs985335	1	C	NA	119909068	GCST90200441	Tryptophan levels	tryptophan measurement	EFO_0008534	3e-10	NA	3	-10	FALSE	FALSE	8,235 European ancestry individuals	NA	15430212	36635386	2023-01-12	Nat Genet	Genomic atlas of the plasma metabolome prioritizes metabolites implicated in human diseases.	Chen Y	NA
rs595653	1	A	NA	119908896	GCST90200425	Betaine levels	plasma betaine measurement	EFO_0007787	4e-46	NA	4	-46	FALSE	FALSE	8,232 European ancestry individuals	NA	15429964	36635386	2023-01-12	Nat Genet	Genomic atlas of the plasma metabolome prioritizes metabolites implicated in human diseases.	Chen Y	NA
rs248386	1	NA	NA	55419300	GCST009391	Metabolite levels	dimethylglycine measurement	EFO_0010476	7e-33	(dimethylglycine)	7	-33	FALSE	FALSE	2,076 European ancestry individuals	NA	2500000	23823483	2013-07-02	Cell Metab	A genome-wide association study of the human metabolome in a community-based cohort.	Rhee EP	NA
rs248386	1	A	NA	162368753	GCST90318274	Cerebrospinal fluid dimethylglycine levels	dimethylglycine measurement; cerebrospinal fluid composition attribute	EFO_0010476; OBA_2045291	1e-16	NA	1	-16	FALSE	FALSE	2,602 European ancestry individuals	NA	10307658	39528826	2024-11-11	Nat Genet	Genetic architecture of cerebrospinal fluid and brain metabolite levels and the genetic colocalization of metabolites with human traits.	Wang C	0000-0001-5253-0490
rs248386	1	C	0.81	55990671	GCST009885	Salivary metabolite levels	dimethylglycine measurement; salivary metabolite measurement	EFO_0010476; EFO_0010637	1e-12	(dimethylglycine)	1	-12	FALSE	FALSE	1,419 European ancestry individuals	1,000 European ancestry individuals	9600000	31960908	2020-01-21	Hum Mol Genet	Genome-wide scan identifies novel genetic loci regulating salivary metabolite levels.	Nag A	NA
rs248386	1	A	NA	105629825	GCST90265044	Plasma dimethylglycine levels in chronic kidney disease	dimethylglycine measurement	EFO_0010476	4e-94	NA	4	-94	FALSE	FALSE	4,960 European ancestry individuals	NA	7723840	37277652	2023-06-05	Nat Genet	Genetic studies of paired metabolomes reveal enzymatic and transport processes at the interface of plasma and urine.	Schlosser P	NA
rs248386	1	A	NA	119908864	GCST90200424	Dimethylglycine levels	dimethylglycine measurement	EFO_0010476	4e-104	NA	4	-104	FALSE	FALSE	8,224 European ancestry individuals	NA	15430076	36635386	2023-01-12	Nat Genet	Genomic atlas of the plasma metabolome prioritizes metabolites implicated in human diseases.	Chen Y	NA
rs248386	1	NA	NA	56000998	GCST009893	Serum metabolite levels	dimethylglycine measurement; serum metabolite level	EFO_0010476; OBA_2050092	2e-19	(Dimethyl-glycine)	2	-19	FALSE	FALSE	2,118 Erasmus Rucphen (founder/genetic isolate) individuals	NA	2500000	25569235	2015-01-08	PLoS Genet	Insight in genome-wide association of metabolite quantitative traits by exome sequence analyses.	Demirkan A	0000-0002-7546-0867
rs248386	1	A	NA	119617487	GCST90299585	Metabolite levels (dimethylglycine)	dimethylglycine measurement	EFO_0010476	2e-119	NA	2	-119	FALSE	FALSE	11,603 European, Hispanic or African American individuals	1,734 Hispanic ancestry children, 6,763 European or African American individuals	15660619	37253714	2023-05-30	Nat Commun	Whole-Genome Sequencing Analysis of Human Metabolome in Multi-Ethnic Populations.	Feofanova EV	NA
rs12094842	1	A	NA	119909141	GCST90200445	Caprylate (8:0) levels	caprylate 8:0 measurement	EFO_0021103	5e-14	NA	5	-14	FALSE	FALSE	8,163 European ancestry individuals	NA	15425354	36635386	2023-01-12	Nat Genet	Genomic atlas of the plasma metabolome prioritizes metabolites implicated in human diseases.	Chen Y	NA
rs12094842	1	A	NA	102453909	GCST90102900	Caproate (6:0) levels	caproate 6:0 measurement	EFO_0021102	2e-12	NA	2	-12	FALSE	FALSE	8,809 European ancestry individuals	NA	10000000	35050183	2022-01-11	Metabolites	Metabolome Genome-Wide Association Study Identifies 74 Novel Genomic Regions Influencing Plasma Metabolites Levels.	Hysi PG	NA
rs273913	1	NA	NA	34944037	GCST006249	Serum metabolite levels	serum metabolite level	OBA_2050092	2e-11	(3dehydrocarnitine)	2	-11	FALSE	FALSE	1,678 European ancestry individuals	NA	655658	23093944	2012-10-18	PLoS Genet	Mining the unknown: a systems approach to metabolite identification combining genetic and metabolic information.	Krumsiek J	NA
rs273913	1	C	NA	97842549	GCST90023991	Acylcarnitine (17:0) (b) levels	acylcarnitine measurement	EFO_0005059	4e-12	NA	4	-12	FALSE	FALSE	4,492 European ancestry individuals	NA	13869437	35668104	2022-06-06	Nat Commun	Comprehensive genetic analysis of the human lipidome identifies loci associated with lipid homeostasis with links to coronary artery disease.	Cadby G	NA
rs273913	1	T	NA	101934327	GCST90243614	3-dehydrocarnitine levels	3-dehydrocarnitine measurement	EFO_0021037	1e-25	NA	1	-25	FALSE	FALSE	7,809 European ancestry individuals	NA	2100000	24816252	2014-05-11	Nat Genet	An atlas of genetic influences on human blood metabolites.	Shin SY	NA
rs273913	1	C	NA	97842601	GCST90023992	Acylcarnitine (18:0) levels	acylcarnitine measurement	EFO_0005059	2e-20	NA	2	-20	FALSE	FALSE	4,492 European ancestry individuals	NA	13869437	35668104	2022-06-06	Nat Commun	Comprehensive genetic analysis of the human lipidome identifies loci associated with lipid homeostasis with links to coronary artery disease.	Cadby G	NA
rs273913	1	C	NA	119900828	GCST90199879	Ergothioneine levels	ergothioneine measurement	EFO_0021163	5e-21	NA	5	-21	FALSE	FALSE	8,210 European ancestry individuals	NA	15429529	36635386	2023-01-12	Nat Genet	Genomic atlas of the plasma metabolome prioritizes metabolites implicated in human diseases.	Chen Y	NA
rs1976391	1	G	NA	96645801	GCST90101914	Androstenediol levels	hormone measurement	EFO_0004730	1e-15	(Amish)	1	-15	FALSE	FALSE	650 Amish individuals	847 European American ancestry individuals	7917375	35393526	2022-04-07	Commun Biol	An Amish founder population reveals rare-population genetic determinants of the human lipidome.	Montasser ME	NA
rs1976391	1	A	NA	119762945	GCST90245127	Bilirubin (z,z) levels	bilirubin measurement	EFO_0004570	0	NA	8	-957	FALSE	FALSE	14,296 European ancestry individuals	5,698 European ancestry individuals	NA	36357675	2022-11-10	Nat Med	Rare and common genetic determinants of metabolic individuality and their effects on human health.	Surendran P	NA
rs1976391	1	A	NA	119772793	GCST90245503	X-11530 levels	X-11530 measurement	EFO_0021249	0	NA	1	-542	FALSE	FALSE	14,296 European ancestry individuals	5,698 European ancestry individuals	NA	36357675	2022-11-10	Nat Med	Rare and common genetic determinants of metabolic individuality and their effects on human health.	Surendran P	NA
rs1976391	1	A	NA	119776817	GCST90245695	X-21796 levels	X-21796 measurement	EFO_0800825	5e-29	NA	5	-29	FALSE	FALSE	14,296 European ancestry individuals	5,698 European ancestry individuals	NA	36357675	2022-11-10	Nat Med	Rare and common genetic determinants of metabolic individuality and their effects on human health.	Surendran P	NA
rs1976391	1	G	NA	100392650	GCST90134443	Biliverdin levels	biliverdin measurement	EFO_0021033	1e-08	NA	1	-8	FALSE	FALSE	998 Sub-Saharan African ancestry individuals	NA	NA	35888748	2022-07-06	Metabolites	Crosstalk between Host Genome and Metabolome among People with HIV in South Africa.	Liu C	NA
rs1976391	1	G	NA	100392655	GCST90134443	Biliverdin levels	biliverdin measurement	EFO_0021033	1e-08	NA	1	-8	FALSE	FALSE	998 Sub-Saharan African ancestry individuals	NA	NA	35888748	2022-07-06	Metabolites	Crosstalk between Host Genome and Metabolome among People with HIV in South Africa.	Liu C	NA
rs1976391	1	A	NA	163405600	GCST90480344	Jaundice (not of newborn) (PheCode 573.5)	jaundice	HP_0000952	6e-159	NA	6	-159	FALSE	FALSE	464 African American or Afro-Caribbean cases, 120,621 African American or Afro-Caribbean controls, 2,172 European ancestry cases, 445,787 European ancestry controls, 290 Hispanic or Latin American cases, 59,152 Hispanic or Latin American controls	NA	44300000	39024449	2024-07-19	Science	Diversity and scale: Genetic architecture of 2068 traits in the VA Million Veteran Program.	Verma A	0000-0002-5063-9107
rs1976391	1	A	NA	104575190	GCST90249810	Tissue factor levels	tissue factor measurement	EFO_0010623	2e-42	NA	2	-42	FALSE	FALSE	10,708 European ancestry individuals	NA	10200000	34648354	2021-11-12	Science	Mapping the proteo-genomic convergence of human diseases.	Pietzner M	NA
rs1976391	1	A	NA	119772779	GCST90245502	X-11522 levels	X-11522 measurement	EFO_0800696	0	NA	3	-541	FALSE	FALSE	14,296 European ancestry individuals	5,698 European ancestry individuals	NA	36357675	2022-11-10	Nat Med	Rare and common genetic determinants of metabolic individuality and their effects on human health.	Surendran P	NA
rs1976391	1	A	NA	162366233	GCST90318036	Cerebrospinal fluid bilirubin (E,E)* levels	cerebrospinal fluid composition attribute; bilirubin measurement	OBA_2045291; EFO_0004570	6e-13	NA	6	-13	FALSE	FALSE	2,311 European ancestry individuals	NA	10307658	39528826	2024-11-11	Nat Genet	Genetic architecture of cerebrospinal fluid and brain metabolite levels and the genetic colocalization of metabolites with human traits.	Wang C	0000-0001-5253-0490
rs1976391	1	A	NA	119762926	GCST90245126	Bilirubin (E,E) levels	bilirubin measurement	EFO_0004570	0	NA	6	-774	FALSE	FALSE	14,296 European ancestry individuals	5,698 European ancestry individuals	NA	36357675	2022-11-10	Nat Med	Rare and common genetic determinants of metabolic individuality and their effects on human health.	Surendran P	NA
rs1976391	1	A	NA	163196571	GCST90476093	Jaundice (not of newborn) (PheCode 573.5)	jaundice	HP_0000952	2e-135	NA	2	-135	FALSE	FALSE	2,172 European ancestry cases, 445,787 European ancestry controls	NA	44300000	39024449	2024-07-19	Science	Diversity and scale: Genetic architecture of 2068 traits in the VA Million Veteran Program.	Verma A	0000-0002-5063-9107
rs1976391	1	A	NA	119762969	GCST90245128	Biliverdin levels	biliverdin measurement	EFO_0021033	0	NA	2	-802	FALSE	FALSE	14,296 European ancestry individuals	5,698 European ancestry individuals	NA	36357675	2022-11-10	Nat Med	Rare and common genetic determinants of metabolic individuality and their effects on human health.	Surendran P	NA
rs1976391	1	A	NA	163437929	GCST90480715	total cholesterol (mean, inv-norm transformed)	total cholesterol measurement	EFO_0004574	2e-19	NA	2	-19	FALSE	FALSE	112,265 African American or Afro-Caribbean individuals, 54,876 Hispanic or Latin American individuals, 6,014 East Asian ancestry individuals, 397,615 European ancestry individuals	NA	44300000	39024449	2024-07-19	Science	Diversity and scale: Genetic architecture of 2068 traits in the VA Million Veteran Program.	Verma A	0000-0002-5063-9107
rs1976391	1	G	NA	101403866	GCST90176555	Metabolite peak levels (QI11739)	metabolite measurement	EFO_0004725	6e-34	NA	6	-34	FALSE	FALSE	2,466 Black/admixed ancestry individuals	up to 1,653 European, Hispanic, Asian or Black individuals	152144	35995766	2022-08-22	Nat Commun	Whole Genome Association Study of the Plasma Metabolome Identifies Metabolites Linked to Cardiometabolic Disease in Black Individuals.	Tahir UA	NA
rs4838735	1	A	NA	162367291	GCST90318144	Cerebrospinal fluid diacetylspermidine* levels	cerebrospinal fluid composition attribute	OBA_2045291	3e-65	NA	3	-65	FALSE	FALSE	2,311 European ancestry individuals	NA	10307658	39528826	2024-11-11	Nat Genet	Genetic architecture of cerebrospinal fluid and brain metabolite levels and the genetic colocalization of metabolites with human traits.	Wang C	0000-0001-5253-0490
rs4838735	1	A	NA	162367231	GCST90318137	Cerebrospinal fluid (N(1) + N(8))-acetylspermidine levels	cerebrospinal fluid composition attribute	OBA_2045291	2e-15	NA	2	-15	FALSE	FALSE	2,602 European ancestry individuals	NA	10307658	39528826	2024-11-11	Nat Genet	Genetic architecture of cerebrospinal fluid and brain metabolite levels and the genetic colocalization of metabolites with human traits.	Wang C	0000-0001-5253-0490
rs4838735	1	A	NA	119905795	GCST90200195	N-acetyl-isoputreanine levels	N-acetyl-isoputreanine measurement	EFO_0800107	2e-49	NA	2	-49	FALSE	FALSE	8,236 European ancestry individuals	NA	15430688	36635386	2023-01-12	Nat Genet	Genomic atlas of the plasma metabolome prioritizes metabolites implicated in human diseases.	Chen Y	NA
rs4838735	1	A	NA	119762220	GCST90245097	Acisoga levels	acisoga measurement	EFO_0800068	7e-65	NA	7	-65	FALSE	FALSE	14,296 European ancestry individuals	5,698 European ancestry individuals	NA	36357675	2022-11-10	Nat Med	Rare and common genetic determinants of metabolic individuality and their effects on human health.	Surendran P	NA
rs4838735	1	A	NA	119773913	GCST90245554	X-12688 levels	metabolite measurement	EFO_0004725	9e-105	NA	9	-105	FALSE	FALSE	14,296 European ancestry individuals	5,698 European ancestry individuals	NA	36357675	2022-11-10	Nat Med	Rare and common genetic determinants of metabolic individuality and their effects on human health.	Surendran P	NA
rs9989237	1	T	0.224	47821821	GCST008882	Cortisol levels (plasma)	cortisol measurement	EFO_0005843	6e-09	NA	6	-9	FALSE	FALSE	4,301 European ancestry men, 3,366 European ancestry women	NA	8900000	31169883	2019-06-06	J Clin Endocrinol Metab	Genetic association study of eight steroid hormones and implications for sexual dimorphism of coronary artery disease.	Pott J	NA
rs9989237	1	NA	0.22	88931904	GCST012087	Plasma cortisol levels (morning)	cortisol measurement	EFO_0005843	2e-19	NA	2	-19	FALSE	FALSE	25,314 European ancestry individuals	NA	8452427	33469137	2021-01-20	J Hum Genet	Variation in the SERPINA6/SERPINA1 locus alters morning plasma cortisol, hepatic corticosteroid binding globulin expression, gene expression in peripheral tissues, and risk of cardiovascular disease.	Crawford AA	NA
rs9989237	1	T	NA	132475425	GCST90429011	Plasma cortisol levels (morning)	cortisol measurement	EFO_0005843	1e-26	NA	1	-26	FALSE	FALSE	32,981 European ancestry individuals	NA	NA	38525495	2024-02-18	Biol Psychiatry Glob Open Sci	Assessing the Role of Cortisol in Anxiety, Major Depression, and Neuroticism: A Mendelian Randomization Study Using <i>SERPINA6</i>/<i>SERPINA1</i> Variants.	Chan II	NA
rs258341	1	T	NA	163312437	GCST90479531	Calcium (minimum, inv-norm transformed)	calcium measurement	EFO_0004838	1e-12	NA	1	-12	FALSE	FALSE	74,760 African American or Afro-Caribbean individuals, 27,285 Hispanic or Latin American individuals, 3,683 East Asian ancestry individuals, 253,072 European ancestry individuals	NA	44300000	39024449	2024-07-19	Science	Diversity and scale: Genetic architecture of 2068 traits in the VA Million Veteran Program.	Verma A	0000-0002-5063-9107
rs258341	1	T	0.492761	63615707	GCST012020	Serum metabolite levels	serum metabolite level	OBA_2050092	1e-32	(cysteinylglycine)	1	-32	FALSE	FALSE	3,926 Hispanic/Latino individuals	NA	13039987	33031748	2020-10-01	Am J Hum Genet	A Genome-wide Association Study Discovers 46 Loci of the Human Metabolome in the Hispanic Community Health Study/Study of Latinos.	Feofanova EV	NA
rs258341	1	T	NA	163312238	GCST90479530	Calcium (mean, inv-norm transformed)	calcium measurement	EFO_0004838	9e-16	NA	9	-16	FALSE	FALSE	74,137 African American or Afro-Caribbean individuals, 26,932 Hispanic or Latin American individuals, 3,651 East Asian ancestry individuals, 250,885 European ancestry individuals	NA	44300000	39024449	2024-07-19	Science	Diversity and scale: Genetic architecture of 2068 traits in the VA Million Veteran Program.	Verma A	0000-0002-5063-9107
rs258341	1	C	NA	101169503	GCST90140323	Isoleucylglycine levels	isoleucylglycine measurement	EFO_0800677	1e-22	NA	1	-22	FALSE	FALSE	6,136 Finnish ancestry individuals	NA	16000000	35347128	2022-03-28	Nat Commun	Genome-wide association studies of metabolites in Finnish men identify disease-relevant loci.	Yin X	NA
rs258341	1	T	NA	94140697	GCST90090302	Serum levels of protein DPEP1	blood protein amount	OBA_VT0005416	5e-80	NA	5	-80	FALSE	FALSE	5,364 Icelandic ancestry individuals	NA	7506463	35078996	2022-01-25	Nat Commun	A genome-wide association study of serum proteins reveals shared loci with common diseases.	Gudjonsson A	NA
rs258341	1	NA	NA	134169147	GCST90435414	Diastolic blood pressure	diastolic blood pressure	EFO_0006336	4e-08	NA	4	-8	FALSE	FALSE	404,337 European ancestry individuals	NA	162011833	39134668	2024-08-12	Nat Genet	A Genomics England haplotype reference panel and imputation of UK Biobank.	Shi S	0000-0001-6935-0429
rs258341	1	C	NA	101158426	GCST90139570	Cysteinylglycine levels	cysteinylglycine measurement	EFO_0800133	2e-44	NA	2	-44	FALSE	FALSE	6,136 Finnish ancestry individuals	NA	16000000	35347128	2022-03-28	Nat Commun	Genome-wide association studies of metabolites in Finnish men identify disease-relevant loci.	Yin X	NA
rs258341	1	T	NA	102454224	GCST90102920	Cys-gly, oxidized levels	cys-gly, oxidized measurement	EFO_0800122	3e-69	NA	3	-69	FALSE	FALSE	8,809 European ancestry individuals	NA	10000000	35050183	2022-01-11	Metabolites	Metabolome Genome-Wide Association Study Identifies 74 Novel Genomic Regions Influencing Plasma Metabolites Levels.	Hysi PG	NA
rs258341	1	C	NA	105629265	GCST90264984	Plasma cysteinylglycine levels in chronic kidney disease	cysteinylglycine measurement	EFO_0800133	2e-39	NA	2	-39	FALSE	FALSE	4,803 European ancestry individuals	NA	7723041	37277652	2023-06-05	Nat Genet	Genetic studies of paired metabolomes reveal enzymatic and transport processes at the interface of plasma and urine.	Schlosser P	NA
rs258341	1	T	NA	163023435	GCST90475176	Calcium (mean, inv-norm transformed)	calcium measurement	EFO_0004838	3e-17	NA	3	-17	FALSE	FALSE	250,885 European ancestry individuals	NA	44300000	39024449	2024-07-19	Science	Diversity and scale: Genetic architecture of 2068 traits in the VA Million Veteran Program.	Verma A	0000-0002-5063-9107
rs258341	1	C	NA	105646847	GCST90266830	Plasma X-25244 levels in chronic kidney disease	metabolite measurement	EFO_0004725	7e-20	NA	7	-20	FALSE	FALSE	2,552 European ancestry individuals	NA	7720696	37277652	2023-06-05	Nat Genet	Genetic studies of paired metabolomes reveal enzymatic and transport processes at the interface of plasma and urine.	Schlosser P	NA
rs662602	1	G	NA	166518763	GCST90468098	Red blood cell erythrocyte count (UKB data field 30010)	erythrocyte count	EFO_0004305	3e-21	NA	3	-21	FALSE	FALSE	394,642 European ancestry individuals	NA	13308323	39789286	2025-01-09	Nat Genet	A scalable variational inference approach for increased mixed-model association power.	Loya H	0000-0002-4587-6378
rs662602	1	C	NA	163388779	GCST90480036	Hereditary and idiopathic peripheral neuropathy (PheCode 356)	peripheral neuropathy	EFO_0003100	6e-17	NA	6	-17	FALSE	FALSE	7,826 African American or Afro-Caribbean cases, 105,774 African American or Afro-Caribbean controls, 36,894 European ancestry cases, 386,060 European ancestry controls, 3,094 Hispanic or Latin American cases, 53,756 Hispanic or Latin American controls	NA	44300000	39024449	2024-07-19	Science	Diversity and scale: Genetic architecture of 2068 traits in the VA Million Veteran Program.	Verma A	0000-0002-5063-9107
rs662602	1	NA	NA	36506046	GCST007069	Red blood cell count	erythrocyte count	EFO_0004305	1e-22	NA	1	-22	FALSE	FALSE	approximately 445,000 European ancestry individuals	NA	8900000	30595370	2018-12-27	Am J Hum Genet	Leveraging Polygenic Functional Enrichment to Improve GWAS Power.	Kichaev G	NA
rs10901047	1	C	NA	119908606	GCST90200403	Citrulline levels	citrulline measurement	EFO_0009777	4e-11	NA	4	-11	FALSE	FALSE	8,157 European ancestry individuals	NA	15428505	36635386	2023-01-12	Nat Genet	Genomic atlas of the plasma metabolome prioritizes metabolites implicated in human diseases.	Chen Y	NA
rs10901047	1	C	NA	102454118	GCST90102913	Citrulline levels	citrulline measurement	EFO_0009777	2e-15	NA	2	-15	FALSE	FALSE	8,809 European ancestry individuals	NA	10000000	35050183	2022-01-11	Metabolites	Metabolome Genome-Wide Association Study Identifies 74 Novel Genomic Regions Influencing Plasma Metabolites Levels.	Hysi PG	NA
rs17216525	1	T	NA	12314	GCST000286	Triglycerides	triglyceride measurement	EFO_0004530	4e-11	NA	4	-11	FALSE	FALSE	19,840 European ancestry individuals	Up to 20,623 European ancestry individuals	2600000	19060906	2008-12-07	Nat Genet	Common variants at 30 loci contribute to polygenic dyslipidemia.	Kathiresan S	NA
rs17216525	1	T	NA	87305728	GCST90019497	Aspartate aminotransferase levels	aspartate aminotransferase measurement	EFO_0004736	1e-39	NA	1	-39	FALSE	FALSE	341,246 European ancestry individuals, 5,982 African ancestry individuals, 7,313 South Asian ancestry individuals	NA	9000000	33462484	2021-01-18	Nat Genet	Genetics of 35 blood and urine biomarkers in the UK Biobank.	Sinnott-Armstrong N	0000-0003-4490-0601
rs17216525	1	T	NA	87302085	GCST90019500	Calcium levels	calcium measurement	EFO_0004838	1e-12	NA	1	-12	FALSE	FALSE	313,387 European ancestry individuals, 5,576 African ancestry individuals, 6,696 South Asian ancestry individuals	NA	9000000	33462484	2021-01-18	Nat Genet	Genetics of 35 blood and urine biomarkers in the UK Biobank.	Sinnott-Armstrong N	0000-0003-4490-0601
rs17216525	1	T	NA	95025821	GCST90095129	Vertex-wise sulcal depth	brain attribute	OBA_2045210	2e-10	NA	2	-10	FALSE	FALSE	33,748 European ancestry individuals	NA	9061022	34910505	2021-12-15	Sci Adv	The genetic architecture of human cortical folding.	van der Meer D	NA
rs17216525	1	T	NA	87303500	GCST90019499	C-reactive protein levels	c-reactive protein measurement	EFO_0004458	1e-15	NA	1	-15	FALSE	FALSE	341,805 European ancestry individuals, 6,006 African ancestry individuals, 7,316 South Asian ancestry individuals	NA	9000000	33462484	2021-01-18	Nat Genet	Genetics of 35 blood and urine biomarkers in the UK Biobank.	Sinnott-Armstrong N	0000-0003-4490-0601
rs17216525	1	T	NA	87307085	GCST90019496	Apolipoprotein B levels	apolipoprotein B measurement	EFO_0004615	1e-105	NA	1	-105	FALSE	FALSE	340,860 European ancestry individuals, 5,962 African ancestry individuals, 7,275 South Asian ancestry individuals	NA	9000000	33462484	2021-01-18	Nat Genet	Genetics of 35 blood and urine biomarkers in the UK Biobank.	Sinnott-Armstrong N	0000-0003-4490-0601
rs17216525	1	T	NA	87298060	GCST90019502	Creatinine levels	serum creatinine amount	OBA_2050096	2e-12	NA	2	-12	FALSE	FALSE	342,376 European ancestry individuals, 6,016 African ancestry individuals, 7,339 South Asian ancestry individuals	NA	9000000	33462484	2021-01-18	Nat Genet	Genetics of 35 blood and urine biomarkers in the UK Biobank.	Sinnott-Armstrong N	0000-0003-4490-0601
rs17216525	1	T	NA	93375109	GCST90019512	Low density lipoprotein cholesterol levels	low density lipoprotein cholesterol measurement	EFO_0004611	2e-152	NA	2	-152	FALSE	FALSE	341,875 European ancestry individuals, 6,003 African ancestry individuals, 7,319 South Asian ancestry individuals	NA	9000000	33462484	2021-01-18	Nat Genet	Genetics of 35 blood and urine biomarkers in the UK Biobank.	Sinnott-Armstrong N	0000-0003-4490-0601
rs17216525	1	T	NA	87267017	GCST90019523	Triglyceride levels	triglyceride measurement	EFO_0004530	6e-95	NA	6	-95	FALSE	FALSE	342,233 European ancestry individuals, 6,014 African ancestry individuals, 7,330 South Asian ancestry individuals	NA	9000000	33462484	2021-01-18	Nat Genet	Genetics of 35 blood and urine biomarkers in the UK Biobank.	Sinnott-Armstrong N	0000-0003-4490-0601
rs17216525	1	T	NA	87312167	GCST90019494	Serum alkaline phosphatase levels	alkaline phosphatase measurement	EFO_0004533	3e-73	NA	3	-73	FALSE	FALSE	342,535 European ancestry individuals, 6,019 African ancestry individuals, 7,337 South Asian ancestry individuals	NA	9000000	33462484	2021-01-18	Nat Genet	Genetics of 35 blood and urine biomarkers in the UK Biobank.	Sinnott-Armstrong N	0000-0003-4490-0601
rs17216525	1	T	NA	87315672	GCST90019493	Serum albumin levels	serum albumin amount	OBA_2050068	2e-15	NA	2	-15	FALSE	FALSE	313,032 European ancestry individuals, 5,573 African ancestry individuals, 6,687 South Asian ancestry individuals	NA	9000000	33462484	2021-01-18	Nat Genet	Genetics of 35 blood and urine biomarkers in the UK Biobank.	Sinnott-Armstrong N	0000-0003-4490-0601
rs17216525	1	T	NA	87316366	GCST90019492	Alanine aminotransferase levels	serum alanine aminotransferase amount	OBA_2050062	2e-69	NA	2	-69	FALSE	FALSE	342,387 European ancestry individuals, 6,017 African ancestry individuals, 7,325 South Asian ancestry individuals	NA	9000000	33462484	2021-01-18	Nat Genet	Genetics of 35 blood and urine biomarkers in the UK Biobank.	Sinnott-Armstrong N	0000-0003-4490-0601
rs17216525	1	T	NA	87298871	GCST90019501	Total cholesterol levels	total cholesterol measurement	EFO_0004574	5e-178	NA	5	-178	FALSE	FALSE	342,508 European ancestry individuals, 6,014 African ancestry individuals, 7,336 South Asian ancestry individuals	NA	9000000	33462484	2021-01-18	Nat Genet	Genetics of 35 blood and urine biomarkers in the UK Biobank.	Sinnott-Armstrong N	0000-0003-4490-0601
rs17216525	1	T	NA	87294701	GCST90019505	Direct bilirubin levels	bilirubin measurement	EFO_0004570	1e-30	NA	1	-30	FALSE	FALSE	291,512 European ancestry individuals, 5,007 African ancestry individuals, 6,088 South Asian ancestry individuals	NA	9000000	33462484	2021-01-18	Nat Genet	Genetics of 35 blood and urine biomarkers in the UK Biobank.	Sinnott-Armstrong N	0000-0003-4490-0601
rs17216525	1	NA	NA	47266525	GCST008046	Triglyceride levels	triglyceride measurement	EFO_0004530	1e-07	NA	1	-7	FALSE	FALSE	9,980 African American individuals, 17,856 Hispanic/Latino individuals, 2,381 Asian ancestry individuals, 1,915 Native Hawaiian ancestry individuals, 604 Native American ancestry individuals, 360 individuals	NA	31978265	31217584	2019-06-19	Nature	Genetic analyses of diverse populations improves discovery for complex traits.	Wojcik GL	NA
rs17216525	1	T	NA	87293783	GCST90019506	Estimated glomerular filtration rate	glomerular filtration rate	OBA_0003747	2e-11	NA	2	-11	FALSE	FALSE	342,376 European ancestry individuals, 6,016 African ancestry individuals, 7,339 South Asian ancestry individuals	NA	9000000	33462484	2021-01-18	Nat Genet	Genetics of 35 blood and urine biomarkers in the UK Biobank.	Sinnott-Armstrong N	0000-0003-4490-0601
rs17216525	1	T	NA	87304518	GCST90019498	Aspartate aminotransferase to alanine aminotransferase ratio	aspartate aminotransferase to alanine aminotransferase ratio	EFO_0010934	4e-46	NA	4	-46	FALSE	FALSE	341,165 European ancestry individuals, 5,981 African ancestry individuals, 7,309 South Asian ancestry individuals	NA	9000000	33462484	2021-01-18	Nat Genet	Genetics of 35 blood and urine biomarkers in the UK Biobank.	Sinnott-Armstrong N	0000-0003-4490-0601
rs17216525	1	T	NA	87260360	GCST90019526	Vitamin D levels	vitamin D amount	OBA_1000968	5e-20	NA	5	-20	FALSE	FALSE	327,435 European ancestry individuals, 5,845 African ancestry individuals, 6,425 South Asian ancestry individuals	NA	9000000	33462484	2021-01-18	Nat Genet	Genetics of 35 blood and urine biomarkers in the UK Biobank.	Sinnott-Armstrong N	0000-0003-4490-0601
rs17216525	1	T	NA	87271330	GCST90019521	Total bilirubin levels	bilirubin measurement	EFO_0004570	5e-14	NA	5	-14	FALSE	FALSE	341,077 European ancestry individuals, 5,978 African ancestry individuals, 7,313 South Asian ancestry individuals	NA	9000000	33462484	2021-01-18	Nat Genet	Genetics of 35 blood and urine biomarkers in the UK Biobank.	Sinnott-Armstrong N	0000-0003-4490-0601
rs3935209	1	T	0.857127	63616578	GCST012020	Serum metabolite levels	serum metabolite level	OBA_2050092	4e-100	(5-oxoproline)	4	-100	FALSE	FALSE	3,926 Hispanic/Latino individuals	NA	13039987	33031748	2020-10-01	Am J Hum Genet	A Genome-wide Association Study Discovers 46 Loci of the Human Metabolome in the Hispanic Community Health Study/Study of Latinos.	Feofanova EV	NA
rs3935209	1	T	NA	119762018	GCST90245089	5-oxoproline levels	5-oxoproline measurement	EFO_0010988	9e-76	NA	9	-76	FALSE	FALSE	14,296 European ancestry individuals	5,698 European ancestry individuals	NA	36357675	2022-11-10	Nat Med	Rare and common genetic determinants of metabolic individuality and their effects on human health.	Surendran P	NA
rs3935209	1	T	NA	119762071	GCST90245091	6-oxopiperidine-2-carboxylic acid levels	6-oxopiperidine-2-carboxylate measurement	EFO_0800066	6e-150	NA	6	-150	FALSE	FALSE	14,296 European ancestry individuals	5,698 European ancestry individuals	NA	36357675	2022-11-10	Nat Med	Rare and common genetic determinants of metabolic individuality and their effects on human health.	Surendran P	NA
rs3935209	1	T	NA	162367446	GCST90318160	Cerebrospinal fluid 5-oxoproline levels	cerebrospinal fluid composition attribute; 5-oxoproline measurement	OBA_2045291; EFO_0010988	2e-24	NA	2	-24	FALSE	FALSE	2,602 European ancestry individuals	NA	10307658	39528826	2024-11-11	Nat Genet	Genetic architecture of cerebrospinal fluid and brain metabolite levels and the genetic colocalization of metabolites with human traits.	Wang C	0000-0001-5253-0490
rs3935209	1	G	NA	105626470	GCST90264700	Plasma 5-oxoproline levels in chronic kidney disease	5-oxoproline measurement	EFO_0010988	2e-83	NA	2	-83	FALSE	FALSE	4,960 European ancestry individuals	NA	7723840	37277652	2023-06-05	Nat Genet	Genetic studies of paired metabolomes reveal enzymatic and transport processes at the interface of plasma and urine.	Schlosser P	NA
rs3935209	1	G	NA	119620239	GCST90299738	Metabolite levels (5-oxoproline; pyroglutamic_acid)	5-oxoproline measurement	EFO_0010988	3e-122	NA	3	-122	FALSE	FALSE	9,369 European, Hispanic or African American individuals	1,734 Hispanic ancestry children, 6,757 European or African American individuals	15660619	37253714	2023-05-30	Nat Commun	Whole-Genome Sequencing Analysis of Human Metabolome in Multi-Ethnic Populations.	Feofanova EV	NA
rs3935209	1	G	NA	101401612	GCST90176071	Pyroglutamic acid levels	L-Pyroglutamic acid measurement	EFO_0021628	1e-53	NA	1	-53	FALSE	FALSE	2,466 Black/admixed ancestry individuals	up to 1,653 European, Hispanic, Asian or Black individuals	193105	35995766	2022-08-22	Nat Commun	Whole Genome Association Study of the Plasma Metabolome Identifies Metabolites Linked to Cardiometabolic Disease in Black Individuals.	Tahir UA	NA
rs3935209	1	G	NA	119907010	GCST90200280	5-oxoproline levels	5-oxoproline measurement	EFO_0010988	3e-220	NA	3	-220	FALSE	FALSE	8,247 European ancestry individuals	NA	15431109	36635386	2023-01-12	Nat Genet	Genomic atlas of the plasma metabolome prioritizes metabolites implicated in human diseases.	Chen Y	NA
rs3935209	1	G	NA	101157024	GCST90139480	6-oxopiperidine-2-carboxylate levels	6-oxopiperidine-2-carboxylate measurement	EFO_0800066	2e-68	NA	2	-68	FALSE	FALSE	6,136 Finnish ancestry individuals	NA	16000000	35347128	2022-03-28	Nat Commun	Genome-wide association studies of metabolites in Finnish men identify disease-relevant loci.	Yin X	NA
rs3935209	1	G	NA	119627639	GCST90300171	Metabolite levels (6-oxopiperidine-2-carboxylic acid; 6-oxopiperidine-2-carboxylate)	6-oxopiperidine-2-carboxylate measurement	EFO_0800066	2e-102	NA	2	-102	FALSE	FALSE	7,856 European, Hispanic or African American individuals	up to 2,466 African American individuals, up to 15,619 European ancestry individuals, 1,734 Hispanic ancestry children	15660619	37253714	2023-05-30	Nat Commun	Whole-Genome Sequencing Analysis of Human Metabolome in Multi-Ethnic Populations.	Feofanova EV	NA
rs532545	1	T	NA	102459443	GCST90103233	Uridine levels	uridine measurement	EFO_0010546	3e-13	NA	3	-13	FALSE	FALSE	8,809 European ancestry individuals	NA	10000000	35050183	2022-01-11	Metabolites	Metabolome Genome-Wide Association Study Identifies 74 Novel Genomic Regions Influencing Plasma Metabolites Levels.	Hysi PG	NA
rs200838	1	A	NA	163368175	GCST90479711	neutrophil (absolute count, mean, inv-norm transformed)	neutrophil count	EFO_0004833	8e-16	NA	8	-16	FALSE	FALSE	73,258 African American or Afro-Caribbean individuals, 37,000 Hispanic or Latin American individuals, 3,002 East Asian ancestry individuals, 275,053 European ancestry individuals	NA	44300000	39024449	2024-07-19	Science	Diversity and scale: Genetic architecture of 2068 traits in the VA Million Veteran Program.	Verma A	0000-0002-5063-9107
rs200838	1	A	NA	119767381	GCST90245300	Myristoylcarnitine levels	myristoylcarnitine (C14) measurement	EFO_0800216	2e-27	NA	2	-27	FALSE	FALSE	14,296 European ancestry individuals	5,698 European ancestry individuals	NA	36357675	2022-11-10	Nat Med	Rare and common genetic determinants of metabolic individuality and their effects on human health.	Surendran P	NA
rs200838	1	C	NA	166605723	GCST90468578	CCL26 protein levels	C-C motif chemokine 26 measurement	EFO_0022024	1e-16	NA	1	-16	FALSE	FALSE	47,745 European ancestry individuals	NA	13308244	39789286	2025-01-09	Nat Genet	A scalable variational inference approach for increased mixed-model association power.	Loya H	0000-0002-4587-6378
rs200838	1	A	NA	163252435	GCST90476451	white blood cell count (WBC, maximum, inv-norm transformed)	leukocyte quantity	OBA_VT0000217	1e-41	NA	1	-41	FALSE	FALSE	380,686 European ancestry individuals	NA	44300000	39024449	2024-07-19	Science	Diversity and scale: Genetic architecture of 2068 traits in the VA Million Veteran Program.	Verma A	0000-0002-5063-9107
rs200838	1	A	NA	163257567	GCST90476457	white blood cell count (WBC, minimum, inv-norm transformed)	leukocyte quantity	OBA_VT0000217	8e-79	NA	8	-79	FALSE	FALSE	381,267 European ancestry individuals	NA	44300000	39024449	2024-07-19	Science	Diversity and scale: Genetic architecture of 2068 traits in the VA Million Veteran Program.	Verma A	0000-0002-5063-9107
rs200838	1	C	NA	119901382	GCST90199916	Carnitine C18:2 levels	linoleoylcarnitine (C18:2) measurement	EFO_0800338	1e-16	NA	1	-16	FALSE	FALSE	8,268 European ancestry individuals	NA	15431421	36635386	2023-01-12	Nat Genet	Genomic atlas of the plasma metabolome prioritizes metabolites implicated in human diseases.	Chen Y	NA
rs200838	1	A	NA	163255203	GCST90476454	white blood cell count (WBC, mean, inv-norm transformed)	leukocyte quantity	OBA_VT0000217	8e-84	NA	8	-84	FALSE	FALSE	381,099 European ancestry individuals	NA	44300000	39024449	2024-07-19	Science	Diversity and scale: Genetic architecture of 2068 traits in the VA Million Veteran Program.	Verma A	0000-0002-5063-9107
rs200838	1	A	NA	163440841	GCST90480723	white blood cell count (WBC, maximum, inv-norm transformed)	leukocyte quantity	OBA_VT0000217	2e-25	NA	2	-25	FALSE	FALSE	108,774 African American or Afro-Caribbean individuals, 49,939 Hispanic or Latin American individuals, 5,836 East Asian ancestry individuals, 380,686 European ancestry individuals	NA	44300000	39024449	2024-07-19	Science	Diversity and scale: Genetic architecture of 2068 traits in the VA Million Veteran Program.	Verma A	0000-0002-5063-9107
rs200838	1	C	NA	166844628	GCST90470862	TIA1 protein levels	blood protein amount	OBA_VT0005416	4e-13	NA	4	-13	FALSE	FALSE	47,745 European ancestry individuals	NA	13308244	39789286	2025-01-09	Nat Genet	A scalable variational inference approach for increased mixed-model association power.	Loya H	0000-0002-4587-6378
rs200838	1	C	NA	119901598	GCST90199929	Margaroylcarnitine (C17) levels	margaroylcarnitine (C17) measurement	EFO_0800345	4e-11	NA	4	-11	FALSE	FALSE	8,112 European ancestry individuals	NA	15424671	36635386	2023-01-12	Nat Genet	Genomic atlas of the plasma metabolome prioritizes metabolites implicated in human diseases.	Chen Y	NA
rs200838	1	A	NA	163160026	GCST90475532	neutrophil (absolute count, minimum, inv-norm transformed)	neutrophil count	EFO_0004833	3e-23	NA	3	-23	FALSE	FALSE	275,068 European ancestry individuals	NA	44300000	39024449	2024-07-19	Science	Diversity and scale: Genetic architecture of 2068 traits in the VA Million Veteran Program.	Verma A	0000-0002-5063-9107
rs131794	1	A	NA	13971	GCST000503	Mean corpuscular volume	erythrocyte volume	OBA_0003460	1e-15	NA	1	-15	FALSE	FALSE	24,167 European ancestry individuals	9,456 European ancestry individuals	2500000	19862010	2009-10-11	Nat Genet	Multiple loci influence erythrocyte phenotypes in the CHARGE Consortium.	Ganesh SK	NA
rs131794	1	A	NA	101932466	GCST90243416	Uridine levels	uridine measurement	EFO_0010546	4e-16	NA	4	-16	FALSE	FALSE	7,800 European ancestry individuals	NA	2100000	24816252	2014-05-11	Nat Genet	An atlas of genetic influences on human blood metabolites.	Shin SY	NA
rs131794	1	NA	NA	97460165	GCST90105031	5-methyluridine (ribothymidine) levels	5-methyluridine (ribothymidine) measurement	EFO_0020013	5e-11	NA	5	-11	FALSE	FALSE	1,170 Israeli ancestry individuals	NA	NA	33177712	2020-11-11	Nature	A reference map of potential determinants for the human serum metabolome.	Bar N	NA
rs131794	1	NA	NA	164753267	GCST90313294	ANXA4/TYMP protein level ratio	ANXA4/TYMP protein level ratio in blood	OBA_2054326	0	NA	8	-450	FALSE	FALSE	43,509 European ancestry individuals	NA	509492	38412862	2024-02-20	Cell Genom	Genetic associations with ratios between protein levels detect new pQTLs and reveal protein-protein interactions.	Suhre K	0000-0001-9638-3912
rs131794	1	NA	NA	164758635	GCST90313568	CA13/TYMP protein level ratio	CA13/TYMP protein level ratio in blood	OBA_2055726	9e-196	NA	9	-196	FALSE	FALSE	43,509 European ancestry individuals	NA	509492	38412862	2024-02-20	Cell Genom	Genetic associations with ratios between protein levels detect new pQTLs and reveal protein-protein interactions.	Suhre K	0000-0001-9638-3912
rs131794	1	A	NA	162368582	GCST90318259	Cerebrospinal fluid uridine levels	cerebrospinal fluid composition attribute; uridine measurement	OBA_2045291; EFO_0010546	1e-10	NA	1	-10	FALSE	FALSE	2,602 European ancestry individuals	NA	10307658	39528826	2024-11-11	Nat Genet	Genetic architecture of cerebrospinal fluid and brain metabolite levels and the genetic colocalization of metabolites with human traits.	Wang C	0000-0001-5253-0490
rs131794	1	NA	NA	164802291	GCST90315722	PPP1R2/TYMP protein level ratio	PPP1R2/TYMP protein level ratio in blood	OBA_2053508	0	NA	6	-427	FALSE	FALSE	43,509 European ancestry individuals	NA	509492	38412862	2024-02-20	Cell Genom	Genetic associations with ratios between protein levels detect new pQTLs and reveal protein-protein interactions.	Suhre K	0000-0001-9638-3912
rs131794	1	NA	NA	164768851	GCST90314070	CIAPIN1/TYMP protein level ratio	CIAPIN1/TYMP protein level ratio in blood	OBA_2054968	0	NA	3	-360	FALSE	FALSE	43,509 European ancestry individuals	NA	509492	38412862	2024-02-20	Cell Genom	Genetic associations with ratios between protein levels detect new pQTLs and reveal protein-protein interactions.	Suhre K	0000-0001-9638-3912
rs55916375	1	T	NA	119620234	GCST90299738	Metabolite levels (5-oxoproline; pyroglutamic_acid)	5-oxoproline measurement	EFO_0010988	1e-96	NA	1	-96	FALSE	FALSE	9,369 European, Hispanic or African American individuals	1,734 Hispanic ancestry children, 6,757 European or African American individuals	15660619	37253714	2023-05-30	Nat Commun	Whole-Genome Sequencing Analysis of Human Metabolome in Multi-Ethnic Populations.	Feofanova EV	NA
rs561931	1	G	0.593	41439999	GCST007638	Glycine levels	glycine measurement	EFO_0009767	8e-14	NA	8	-14	FALSE	FALSE	80,003 European ancestry individuals	NA	NA	30837465	2019-03-05	Nat Commun	Assessing the causal association of glycine with risk of cardio-metabolic diseases.	Wittemans LBL	NA
rs561931	1	G	NA	105638799	GCST90265943	Plasma serine levels in chronic kidney disease	serine measurement	EFO_0009774	2e-15	NA	2	-15	FALSE	FALSE	4,960 European ancestry individuals	NA	7723840	37277652	2023-06-05	Nat Genet	Genetic studies of paired metabolomes reveal enzymatic and transport processes at the interface of plasma and urine.	Schlosser P	NA
rs561931	1	A	0.360203	63615913	GCST012020	Serum metabolite levels	serum metabolite level	OBA_2050092	3e-20	(serine)	3	-20	FALSE	FALSE	3,926 Hispanic/Latino individuals	NA	13039987	33031748	2020-10-01	Am J Hum Genet	A Genome-wide Association Study Discovers 46 Loci of the Human Metabolome in the Hispanic Community Health Study/Study of Latinos.	Feofanova EV	NA
rs561931	1	G	NA	96794320	GCST90010729	Glycine levels	glycine measurement	EFO_0009767	8e-14	NA	8	-14	FALSE	FALSE	80,003 Caucasian ancestry individuals	NA	6053131	33414548	2021-01-07	Nat Genet	A cross-platform approach identifies genetic regulators of human metabolism and health.	Lotta LA	0000-0002-2619-5956
rs561931	1	A	NA	119770387	GCST90245412	Serine levels	serine measurement	EFO_0009774	3e-60	NA	3	-60	FALSE	FALSE	14,296 European ancestry individuals	5,698 European ancestry individuals	NA	36357675	2022-11-10	Nat Med	Rare and common genetic determinants of metabolic individuality and their effects on human health.	Surendran P	NA
rs561931	1	A	NA	133852825	GCST90301967	Glycine levels	glycine measurement	EFO_0009767	7e-18	NA	7	-18	FALSE	FALSE	11,340 South Asian ancestry individuals, 78,883 European ancestry individuals	NA	11063127	38448586	2024-03-06	Nature	Genome-wide characterization of circulating metabolic biomarkers.	Karjalainen MK	NA
rs561931	1	G	NA	119908761	GCST90200415	Serine levels	serine measurement	EFO_0009774	7e-33	NA	7	-33	FALSE	FALSE	8,271 European ancestry individuals	NA	15431627	36635386	2023-01-12	Nat Genet	Genomic atlas of the plasma metabolome prioritizes metabolites implicated in human diseases.	Chen Y	NA
rs561931	1	A	NA	96222535	GCST90092820	Glycine levels	glycine measurement	EFO_0009767	3e-13	NA	3	-13	FALSE	FALSE	114,978 European ancestry individuals	NA	11722792	35213538	2022-02-25	PLoS Biol	Characterising metabolomic signatures of lipid-modifying therapies through drug target mendelian randomisation.	Richardson TG	NA
rs561931	1	NA	NA	166017917	GCST90566734	Cystatin C levels in bottom 99% of individuals by creatinine levels	cystatin c measurement	EFO_0004617	3e-09	NA	3	-9	FALSE	FALSE	417,815 European ancestry individuals	NA	6706636	39927731	2025-02-10	Hum Mol Genet	Genetic analysis of elevated levels of creatinine and cystatin C biomarkers reveals novel genetic loci associated with kidney function.	D'Antonio M	0000-0001-5844-6433
rs561931	1	A	NA	106391159	GCST90269559	Glycine levels (UKB data field 23462)	glycine measurement	EFO_0009767	5e-10	NA	5	-10	FALSE	FALSE	88,258 European ancestry individuals	NA	16366042	36764567	2023-02-09	Biol Psychiatry	Metabolomic Investigation of Major Depressive Disorder Identifies a Potentially Causal Association With Polyunsaturated Fatty Acids.	Davyson E	0000-0002-7313-0530

## Sheet: ST3
Supplementary Table S3. Characteristics of genetic instruments for circulating metabolites with 83 sentinel SNVs (across AML, CML, ALL, and CLL)
snvs	chr	pos	effect_allele	other_allele	eaf	genes	exposures	bx_carnitine	bxse_carnitine	bxp_carnitine	nx_carnitine	r2x_carnitine	fx_carnitine	bx_4-guanidinobutanoate	bxse_4-guanidinobutanoate	bxp_4-guanidinobutanoate	nx_4-guanidinobutanoate	r2x_4-guanidinobutanoate	fx_4-guanidinobutanoate	bx_kynurenine	bxse_kynurenine	bxp_kynurenine	nx_kynurenine	r2x_kynurenine	fx_kynurenine	bx_N-alpha-acetylornithine	bxse_N-alpha-acetylornithine	bxp_N-alpha-acetylornithine	nx_N-alpha-acetylornithine	r2x_N-alpha-acetylornithine	fx_N-alpha-acetylornithine	bx_1,5-anhydroglucitol (1,5-AG)	bxse_1,5-anhydroglucitol (1,5-AG)	bxp_1,5-anhydroglucitol (1,5-AG)	nx_1,5-anhydroglucitol (1,5-AG)	r2x_1,5-anhydroglucitol (1,5-AG)	fx_1,5-anhydroglucitol (1,5-AG)	bx_sphingosine 1-phosphate	bxse_sphingosine 1-phosphate	bxp_sphingosine 1-phosphate	nx_sphingosine 1-phosphate	r2x_sphingosine 1-phosphate	fx_sphingosine 1-phosphate	bx_palmitoylcarnitine (C16)	bxse_palmitoylcarnitine (C16)	bxp_palmitoylcarnitine (C16)	nx_palmitoylcarnitine (C16)	r2x_palmitoylcarnitine (C16)	fx_palmitoylcarnitine (C16)
rs7705826	5	132396764	G	T	0.833702	SLC22A4	carnitine	0.199276	0.0204928	2.38e-22	8133	0.0110113	90.5296	NA	NA	NA	NA	NA	NA	NA	NA	NA	NA	NA	NA	NA	NA	NA	NA	NA	NA	NA	NA	NA	NA	NA	NA	NA	NA	NA	NA	NA	NA	NA	NA	NA	NA	NA	NA
rs140527149	1	15581637	C	A	0.550523	AGMAT	4-guanidinobutanoate	NA	NA	NA	NA	NA	NA	-0.459947	0.0140263	7.72e-236	8125	0.104696	949.892	NA	NA	NA	NA	NA	NA	NA	NA	NA	NA	NA	NA	NA	NA	NA	NA	NA	NA	NA	NA	NA	NA	NA	NA	NA	NA	NA	NA	NA	NA
rs10168931	2	73650092	A	G	0.237802	NAT8	N-alpha-acetylornithine	NA	NA	NA	NA	NA	NA	NA	NA	NA	NA	NA	NA	NA	NA	NA	NA	NA	NA	0.203073	0.02127	1.33e-21	5595	0.0149492	84.8797	NA	NA	NA	NA	NA	NA	NA	NA	NA	NA	NA	NA	NA	NA	NA	NA	NA	NA
rs4988235	2	135851076	A	G	0.646606	MCM6	1,5-anhydroglucitol (1,5-AG)	NA	NA	NA	NA	NA	NA	NA	NA	NA	NA	NA	NA	NA	NA	NA	NA	NA	NA	NA	NA	NA	NA	NA	NA	0.125118	0.015516	7.4e-16	8117	0.00715432	58.4757	NA	NA	NA	NA	NA	NA	NA	NA	NA	NA	NA	NA
rs1000821	17	76437921	T	C	0.460226	SPHK1	sphingosine 1-phosphate	NA	NA	NA	NA	NA	NA	NA	NA	NA	NA	NA	NA	NA	NA	NA	NA	NA	NA	NA	NA	NA	NA	NA	NA	NA	NA	NA	NA	NA	NA	0.0955501	0.0152708	3.92e-10	8234	0.00453602	37.5107	NA	NA	NA	NA	NA	NA
rs2631367	5	132369766	G	C	0.522391	SLC22A5	palmitoylcarnitine (C16)	NA	NA	NA	NA	NA	NA	NA	NA	NA	NA	NA	NA	NA	NA	NA	NA	NA	NA	NA	NA	NA	NA	NA	NA	NA	NA	NA	NA	NA	NA	NA	NA	NA	NA	NA	NA	0.123473	0.0151912	4.37e-16	8240	0.0076075	63.151
rs2185152	1	75758325	T	C	0.30837	ACADM	hexanoylcarnitine (C6)	NA	NA	NA	NA	NA	NA	NA	NA	NA	NA	NA	NA	NA	NA	NA	NA	NA	NA	NA	NA	NA	NA	NA	NA	NA	NA	NA	NA	NA	NA	NA	NA	NA	NA	NA	NA	NA	NA	NA	NA	NA	NA
rs72623915	15	45355235	T	C	0.256124	GATM	homoarginine	NA	NA	NA	NA	NA	NA	NA	NA	NA	NA	NA	NA	NA	NA	NA	NA	NA	NA	NA	NA	NA	NA	NA	NA	NA	NA	NA	NA	NA	NA	NA	NA	NA	NA	NA	NA	NA	NA	NA	NA	NA	NA
rs596603	11	67592132	G	T	0.572668	GSTP1	N-acetylglycine	NA	NA	NA	NA	NA	NA	NA	NA	NA	NA	NA	NA	NA	NA	NA	NA	NA	NA	NA	NA	NA	NA	NA	NA	NA	NA	NA	NA	NA	NA	NA	NA	NA	NA	NA	NA	NA	NA	NA	NA	NA	NA
rs3916	12	120739469	C	G	0.263947	ACADS	butyrylcarnitine (C4)	NA	NA	NA	NA	NA	NA	NA	NA	NA	NA	NA	NA	NA	NA	NA	NA	NA	NA	NA	NA	NA	NA	NA	NA	NA	NA	NA	NA	NA	NA	NA	NA	NA	NA	NA	NA	NA	NA	NA	NA	NA	NA
rs148982377	7	99477415	C	T	0.0325487	CYP3A7	androsterone sulfate	NA	NA	NA	NA	NA	NA	NA	NA	NA	NA	NA	NA	NA	NA	NA	NA	NA	NA	NA	NA	NA	NA	NA	NA	NA	NA	NA	NA	NA	NA	NA	NA	NA	NA	NA	NA	NA	NA	NA	NA	NA	NA
rs1171617	10	59707424	T	G	0.769099	SLC16A9	propionylcarnitine (C3)	NA	NA	NA	NA	NA	NA	NA	NA	NA	NA	NA	NA	NA	NA	NA	NA	NA	NA	NA	NA	NA	NA	NA	NA	NA	NA	NA	NA	NA	NA	NA	NA	NA	NA	NA	NA	NA	NA	NA	NA	NA	NA
rs1126743	1	46930301	A	G	0.794552	CYP4A11; CYP4A22	sebacate (C10-DC)	NA	NA	NA	NA	NA	NA	NA	NA	NA	NA	NA	NA	NA	NA	NA	NA	NA	NA	NA	NA	NA	NA	NA	NA	NA	NA	NA	NA	NA	NA	NA	NA	NA	NA	NA	NA	NA	NA	NA	NA	NA	NA
rs6546861	2	73622734	T	C	0.236913	NAT8	N-acetylhistidine	NA	NA	NA	NA	NA	NA	NA	NA	NA	NA	NA	NA	NA	NA	NA	NA	NA	NA	NA	NA	NA	NA	NA	NA	NA	NA	NA	NA	NA	NA	NA	NA	NA	NA	NA	NA	NA	NA	NA	NA	NA	NA
rs3802967	11	18322517	C	T	0.539467	LDHA	alpha-hydroxyisovalerate	NA	NA	NA	NA	NA	NA	NA	NA	NA	NA	NA	NA	NA	NA	NA	NA	NA	NA	NA	NA	NA	NA	NA	NA	NA	NA	NA	NA	NA	NA	NA	NA	NA	NA	NA	NA	NA	NA	NA	NA	NA	NA
rs73840299	3	53243047	T	C	0.123148	TKT	erythronate*	NA	NA	NA	NA	NA	NA	NA	NA	NA	NA	NA	NA	NA	NA	NA	NA	NA	NA	NA	NA	NA	NA	NA	NA	NA	NA	NA	NA	NA	NA	NA	NA	NA	NA	NA	NA	NA	NA	NA	NA	NA	NA
rs3859862	22	24601103	G	A	0.353678	GGT1	cysteine-glutathione disulfide	NA	NA	NA	NA	NA	NA	NA	NA	NA	NA	NA	NA	NA	NA	NA	NA	NA	NA	NA	NA	NA	NA	NA	NA	NA	NA	NA	NA	NA	NA	NA	NA	NA	NA	NA	NA	NA	NA	NA	NA	NA	NA
rs131805	22	50525724	C	T	0.773949	TYMP	5-methyluridine (ribothymidine)	NA	NA	NA	NA	NA	NA	NA	NA	NA	NA	NA	NA	NA	NA	NA	NA	NA	NA	NA	NA	NA	NA	NA	NA	NA	NA	NA	NA	NA	NA	NA	NA	NA	NA	NA	NA	NA	NA	NA	NA	NA	NA
rs7513363	1	75677758	G	A	0.312542	ACADM	hexanoylglycine	NA	NA	NA	NA	NA	NA	NA	NA	NA	NA	NA	NA	NA	NA	NA	NA	NA	NA	NA	NA	NA	NA	NA	NA	NA	NA	NA	NA	NA	NA	NA	NA	NA	NA	NA	NA	NA	NA	NA	NA	NA	NA
rs2516788	5	132379873	C	G	0.371705	SLC22A4	homostachydrine*	NA	NA	NA	NA	NA	NA	NA	NA	NA	NA	NA	NA	NA	NA	NA	NA	NA	NA	NA	NA	NA	NA	NA	NA	NA	NA	NA	NA	NA	NA	NA	NA	NA	NA	NA	NA	NA	NA	NA	NA	NA	NA
rs609280	11	49218635	T	C	0.391878	FOLH1	N-acetyl-aspartyl-glutamate (NAAG)	NA	NA	NA	NA	NA	NA	NA	NA	NA	NA	NA	NA	NA	NA	NA	NA	NA	NA	NA	NA	NA	NA	NA	NA	NA	NA	NA	NA	NA	NA	NA	NA	NA	NA	NA	NA	NA	NA	NA	NA	NA	NA
rs11161609	1	85397053	T	G	0.566556	DDAH1	dimethylarginine (SDMA + ADMA)	NA	NA	NA	NA	NA	NA	NA	NA	NA	NA	NA	NA	NA	NA	NA	NA	NA	NA	NA	NA	NA	NA	NA	NA	NA	NA	NA	NA	NA	NA	NA	NA	NA	NA	NA	NA	NA	NA	NA	NA	NA	NA
rs12449930	17	76423251	T	C	0.461515	SPHK1	sphinganine-1-phosphate	NA	NA	NA	NA	NA	NA	NA	NA	NA	NA	NA	NA	NA	NA	NA	NA	NA	NA	NA	NA	NA	NA	NA	NA	NA	NA	NA	NA	NA	NA	NA	NA	NA	NA	NA	NA	NA	NA	NA	NA	NA	NA
rs296365	19	47871294	G	C	0.716799	SULT2A1	pregnenediol sulfate (C21H34O5S)*	NA	NA	NA	NA	NA	NA	NA	NA	NA	NA	NA	NA	NA	NA	NA	NA	NA	NA	NA	NA	NA	NA	NA	NA	NA	NA	NA	NA	NA	NA	NA	NA	NA	NA	NA	NA	NA	NA	NA	NA	NA	NA
rs6707874	2	241769948	G	A	0.370108	D2HGDH	2-hydroxyglutarate	NA	NA	NA	NA	NA	NA	NA	NA	NA	NA	NA	NA	NA	NA	NA	NA	NA	NA	NA	NA	NA	NA	NA	NA	NA	NA	NA	NA	NA	NA	NA	NA	NA	NA	NA	NA	NA	NA	NA	NA	NA	NA
rs2108622	19	15879621	T	C	0.296132	CYP4F11	gamma-CEHC	NA	NA	NA	NA	NA	NA	NA	NA	NA	NA	NA	NA	NA	NA	NA	NA	NA	NA	NA	NA	NA	NA	NA	NA	NA	NA	NA	NA	NA	NA	NA	NA	NA	NA	NA	NA	NA	NA	NA	NA	NA	NA
rs781559683	10	95081791	T	C	0.275951	CYP2C8	andro steroid monosulfate C19H28O6S (1)*	NA	NA	NA	NA	NA	NA	NA	NA	NA	NA	NA	NA	NA	NA	NA	NA	NA	NA	NA	NA	NA	NA	NA	NA	NA	NA	NA	NA	NA	NA	NA	NA	NA	NA	NA	NA	NA	NA	NA	NA	NA	NA
rs571550	5	6632796	A	G	0.505027	SRD5A1	4-cholesten-3-one	NA	NA	NA	NA	NA	NA	NA	NA	NA	NA	NA	NA	NA	NA	NA	NA	NA	NA	NA	NA	NA	NA	NA	NA	NA	NA	NA	NA	NA	NA	NA	NA	NA	NA	NA	NA	NA	NA	NA	NA	NA	NA
rs7955759	12	95943386	A	G	0.246983	AMDHD1	hydantoin-5-propionate	NA	NA	NA	NA	NA	NA	NA	NA	NA	NA	NA	NA	NA	NA	NA	NA	NA	NA	NA	NA	NA	NA	NA	NA	NA	NA	NA	NA	NA	NA	NA	NA	NA	NA	NA	NA	NA	NA	NA	NA	NA	NA
rs11893247	2	233656608	G	T	0.0833555	UGT1A1; UGT1A10	4-oxo-retinoic acid	NA	NA	NA	NA	NA	NA	NA	NA	NA	NA	NA	NA	NA	NA	NA	NA	NA	NA	NA	NA	NA	NA	NA	NA	NA	NA	NA	NA	NA	NA	NA	NA	NA	NA	NA	NA	NA	NA	NA	NA	NA	NA
rs489009	11	90163289	T	C	0.515178	NAALAD2	beta-citrylglutamate	NA	NA	NA	NA	NA	NA	NA	NA	NA	NA	NA	NA	NA	NA	NA	NA	NA	NA	NA	NA	NA	NA	NA	NA	NA	NA	NA	NA	NA	NA	NA	NA	NA	NA	NA	NA	NA	NA	NA	NA	NA	NA
rs324420	1	46405089	A	C	0.208425	FAAH	N-palmitoylglycine	NA	NA	NA	NA	NA	NA	NA	NA	NA	NA	NA	NA	NA	NA	NA	NA	NA	NA	NA	NA	NA	NA	NA	NA	NA	NA	NA	NA	NA	NA	NA	NA	NA	NA	NA	NA	NA	NA	NA	NA	NA	NA
rs16871364	8	104382195	T	G	0.21209	DPYS	succinimide	NA	NA	NA	NA	NA	NA	NA	NA	NA	NA	NA	NA	NA	NA	NA	NA	NA	NA	NA	NA	NA	NA	NA	NA	NA	NA	NA	NA	NA	NA	NA	NA	NA	NA	NA	NA	NA	NA	NA	NA	NA	NA
rs6151429	22	50625049	C	T	0.0751308	ARSA	O-sulfo-L-tyrosine	NA	NA	NA	NA	NA	NA	NA	NA	NA	NA	NA	NA	NA	NA	NA	NA	NA	NA	NA	NA	NA	NA	NA	NA	NA	NA	NA	NA	NA	NA	NA	NA	NA	NA	NA	NA	NA	NA	NA	NA	NA	NA
rs1573558	11	110377073	T	C	0.315688	FDX1	3beta-hydroxy-5-cholestenoate	NA	NA	NA	NA	NA	NA	NA	NA	NA	NA	NA	NA	NA	NA	NA	NA	NA	NA	NA	NA	NA	NA	NA	NA	NA	NA	NA	NA	NA	NA	NA	NA	NA	NA	NA	NA	NA	NA	NA	NA	NA	NA
rs9620341	22	23970400	A	G	0.0544482	GSTT2B	3-formylindole	NA	NA	NA	NA	NA	NA	NA	NA	NA	NA	NA	NA	NA	NA	NA	NA	NA	NA	NA	NA	NA	NA	NA	NA	NA	NA	NA	NA	NA	NA	NA	NA	NA	NA	NA	NA	NA	NA	NA	NA	NA	NA
rs34164133	4	68489616	T	C	0.755324	UGT2B17; UGT2B15	cholic acid glucuronide	NA	NA	NA	NA	NA	NA	NA	NA	NA	NA	NA	NA	NA	NA	NA	NA	NA	NA	NA	NA	NA	NA	NA	NA	NA	NA	NA	NA	NA	NA	NA	NA	NA	NA	NA	NA	NA	NA	NA	NA	NA	NA
rs62317882	4	68489991	C	T	0.657591	UGT2B17; UGT2B15	deoxycholic acid glucuronide	NA	NA	NA	NA	NA	NA	NA	NA	NA	NA	NA	NA	NA	NA	NA	NA	NA	NA	NA	NA	NA	NA	NA	NA	NA	NA	NA	NA	NA	NA	NA	NA	NA	NA	NA	NA	NA	NA	NA	NA	NA	NA
rs10425975	19	47881378	A	G	0.835107	SULT2A1	lithocholate sulfate (1)	NA	NA	NA	NA	NA	NA	NA	NA	NA	NA	NA	NA	NA	NA	NA	NA	NA	NA	NA	NA	NA	NA	NA	NA	NA	NA	NA	NA	NA	NA	NA	NA	NA	NA	NA	NA	NA	NA	NA	NA	NA	NA
rs6722076	2	233738671	A	G	0.289708	UGT1A1; UGT1A4; UGT1A9; UGT1A6	thyroxine	NA	NA	NA	NA	NA	NA	NA	NA	NA	NA	NA	NA	NA	NA	NA	NA	NA	NA	NA	NA	NA	NA	NA	NA	NA	NA	NA	NA	NA	NA	NA	NA	NA	NA	NA	NA	NA	NA	NA	NA	NA	NA
rs13133517	4	177440833	C	T	0.340305	AGA	N-acetylglucosaminylasparagine	NA	NA	NA	NA	NA	NA	NA	NA	NA	NA	NA	NA	NA	NA	NA	NA	NA	NA	NA	NA	NA	NA	NA	NA	NA	NA	NA	NA	NA	NA	NA	NA	NA	NA	NA	NA	NA	NA	NA	NA	NA	NA
rs1145086	15	45362129	G	A	0.364685	GATM	creatine	NA	NA	NA	NA	NA	NA	NA	NA	NA	NA	NA	NA	NA	NA	NA	NA	NA	NA	NA	NA	NA	NA	NA	NA	NA	NA	NA	NA	NA	NA	NA	NA	NA	NA	NA	NA	NA	NA	NA	NA	NA	NA
rs11656215	17	17549753	T	C	0.525968	PEMT	choline	NA	NA	NA	NA	NA	NA	NA	NA	NA	NA	NA	NA	NA	NA	NA	NA	NA	NA	NA	NA	NA	NA	NA	NA	NA	NA	NA	NA	NA	NA	NA	NA	NA	NA	NA	NA	NA	NA	NA	NA	NA	NA
rs4680	22	19963748	A	G	0.514868	COMT	3-methoxytyrosine	NA	NA	NA	NA	NA	NA	NA	NA	NA	NA	NA	NA	NA	NA	NA	NA	NA	NA	NA	NA	NA	NA	NA	NA	NA	NA	NA	NA	NA	NA	NA	NA	NA	NA	NA	NA	NA	NA	NA	NA	NA	NA
rs6443851	3	183101261	G	A	0.674702	MCCC1	beta-hydroxyisovalerate	NA	NA	NA	NA	NA	NA	NA	NA	NA	NA	NA	NA	NA	NA	NA	NA	NA	NA	NA	NA	NA	NA	NA	NA	NA	NA	NA	NA	NA	NA	NA	NA	NA	NA	NA	NA	NA	NA	NA	NA	NA	NA
rs131807	22	50525111	C	G	0.568684	TYMP	5,6-dihydrothymine	NA	NA	NA	NA	NA	NA	NA	NA	NA	NA	NA	NA	NA	NA	NA	NA	NA	NA	NA	NA	NA	NA	NA	NA	NA	NA	NA	NA	NA	NA	NA	NA	NA	NA	NA	NA	NA	NA	NA	NA	NA	NA
rs504434	9	127715489	A	G	0.510457	PTRH1	N-formylmethionine	NA	NA	NA	NA	NA	NA	NA	NA	NA	NA	NA	NA	NA	NA	NA	NA	NA	NA	NA	NA	NA	NA	NA	NA	NA	NA	NA	NA	NA	NA	NA	NA	NA	NA	NA	NA	NA	NA	NA	NA	NA	NA
rs9516557	13	95283173	A	G	0.69991	ABCC4	adenosine 3',5'-cyclic monophosphate (cAMP)	NA	NA	NA	NA	NA	NA	NA	NA	NA	NA	NA	NA	NA	NA	NA	NA	NA	NA	NA	NA	NA	NA	NA	NA	NA	NA	NA	NA	NA	NA	NA	NA	NA	NA	NA	NA	NA	NA	NA	NA	NA	NA
rs2997922	9	128818465	T	C	0.708915	KYAT1	phenylpyruvate	NA	NA	NA	NA	NA	NA	NA	NA	NA	NA	NA	NA	NA	NA	NA	NA	NA	NA	NA	NA	NA	NA	NA	NA	NA	NA	NA	NA	NA	NA	NA	NA	NA	NA	NA	NA	NA	NA	NA	NA	NA	NA
rs6780429	3	30708912	C	A	0.454768	GADL1	beta-alanine	NA	NA	NA	NA	NA	NA	NA	NA	NA	NA	NA	NA	NA	NA	NA	NA	NA	NA	NA	NA	NA	NA	NA	NA	NA	NA	NA	NA	NA	NA	NA	NA	NA	NA	NA	NA	NA	NA	NA	NA	NA	NA
rs409170	16	89615942	G	A	0.612547	DPEP1	cysteinylglycine	NA	NA	NA	NA	NA	NA	NA	NA	NA	NA	NA	NA	NA	NA	NA	NA	NA	NA	NA	NA	NA	NA	NA	NA	NA	NA	NA	NA	NA	NA	NA	NA	NA	NA	NA	NA	NA	NA	NA	NA	NA	NA
rs2297442	9	6540540	C	T	0.291126	GLDC	glycine	NA	NA	NA	NA	NA	NA	NA	NA	NA	NA	NA	NA	NA	NA	NA	NA	NA	NA	NA	NA	NA	NA	NA	NA	NA	NA	NA	NA	NA	NA	NA	NA	NA	NA	NA	NA	NA	NA	NA	NA	NA	NA
rs4491436	14	94338363	C	A	0.205472	SERPINA6	cortisol	NA	NA	NA	NA	NA	NA	NA	NA	NA	NA	NA	NA	NA	NA	NA	NA	NA	NA	NA	NA	NA	NA	NA	NA	NA	NA	NA	NA	NA	NA	NA	NA	NA	NA	NA	NA	NA	NA	NA	NA	NA	NA
rs1366463	5	115713487	T	C	0.529549	CDO1	hypotaurine	NA	NA	NA	NA	NA	NA	NA	NA	NA	NA	NA	NA	NA	NA	NA	NA	NA	NA	NA	NA	NA	NA	NA	NA	NA	NA	NA	NA	NA	NA	NA	NA	NA	NA	NA	NA	NA	NA	NA	NA	NA	NA
rs2242090	8	143606566	G	C	0.544364	PYCR3	S-1-pyrroline-5-carboxylate	NA	NA	NA	NA	NA	NA	NA	NA	NA	NA	NA	NA	NA	NA	NA	NA	NA	NA	NA	NA	NA	NA	NA	NA	NA	NA	NA	NA	NA	NA	NA	NA	NA	NA	NA	NA	NA	NA	NA	NA	NA	NA
rs72770483	16	24914993	G	T	0.0681707	SLC5A11	myo-inositol	NA	NA	NA	NA	NA	NA	NA	NA	NA	NA	NA	NA	NA	NA	NA	NA	NA	NA	NA	NA	NA	NA	NA	NA	NA	NA	NA	NA	NA	NA	NA	NA	NA	NA	NA	NA	NA	NA	NA	NA	NA	NA
rs3732055	2	210469984	C	A	0.475991	CPS1	citrulline	NA	NA	NA	NA	NA	NA	NA	NA	NA	NA	NA	NA	NA	NA	NA	NA	NA	NA	NA	NA	NA	NA	NA	NA	NA	NA	NA	NA	NA	NA	NA	NA	NA	NA	NA	NA	NA	NA	NA	NA	NA	NA
rs16835929	3	124736367	G	A	0.177823	UMPS	orotate	NA	NA	NA	NA	NA	NA	NA	NA	NA	NA	NA	NA	NA	NA	NA	NA	NA	NA	NA	NA	NA	NA	NA	NA	NA	NA	NA	NA	NA	NA	NA	NA	NA	NA	NA	NA	NA	NA	NA	NA	NA	NA
rs66731853	1	20589745	A	G	0.320544	CDA	uridine	NA	NA	NA	NA	NA	NA	NA	NA	NA	NA	NA	NA	NA	NA	NA	NA	NA	NA	NA	NA	NA	NA	NA	NA	NA	NA	NA	NA	NA	NA	NA	NA	NA	NA	NA	NA	NA	NA	NA	NA	NA	NA
rs74624637	22	50529483	T	C	0.0146369	TYMP	2'-deoxyuridine	NA	NA	NA	NA	NA	NA	NA	NA	NA	NA	NA	NA	NA	NA	NA	NA	NA	NA	NA	NA	NA	NA	NA	NA	NA	NA	NA	NA	NA	NA	NA	NA	NA	NA	NA	NA	NA	NA	NA	NA	NA	NA
rs985335	4	155856376	C	T	0.159817	TDO2	tryptophan	NA	NA	NA	NA	NA	NA	NA	NA	NA	NA	NA	NA	NA	NA	NA	NA	NA	NA	NA	NA	NA	NA	NA	NA	NA	NA	NA	NA	NA	NA	NA	NA	NA	NA	NA	NA	NA	NA	NA	NA	NA	NA
rs595653	5	79088039	A	G	0.506036	BHMT; DMGDH	betaine	NA	NA	NA	NA	NA	NA	NA	NA	NA	NA	NA	NA	NA	NA	NA	NA	NA	NA	NA	NA	NA	NA	NA	NA	NA	NA	NA	NA	NA	NA	NA	NA	NA	NA	NA	NA	NA	NA	NA	NA	NA	NA
rs248386	5	79034404	A	C	0.179763	DMGDH; BHMT2	dimethylglycine	NA	NA	NA	NA	NA	NA	NA	NA	NA	NA	NA	NA	NA	NA	NA	NA	NA	NA	NA	NA	NA	NA	NA	NA	NA	NA	NA	NA	NA	NA	NA	NA	NA	NA	NA	NA	NA	NA	NA	NA	NA	NA
rs12094842	1	75783905	A	G	0.311615	ACADM	caprylate (8:0)	NA	NA	NA	NA	NA	NA	NA	NA	NA	NA	NA	NA	NA	NA	NA	NA	NA	NA	NA	NA	NA	NA	NA	NA	NA	NA	NA	NA	NA	NA	NA	NA	NA	NA	NA	NA	NA	NA	NA	NA	NA	NA
rs273913	5	132325463	C	T	0.621233	SLC22A4; ACSL6; SLC22A5	carnitine / ergothioneine	NA	NA	NA	NA	NA	NA	NA	NA	NA	NA	NA	NA	NA	NA	NA	NA	NA	NA	NA	NA	NA	NA	NA	NA	NA	NA	NA	NA	NA	NA	NA	NA	NA	NA	NA	NA	NA	NA	NA	NA	NA	NA
rs1976391	2	233757337	G	A	0.318554	UGT1A1; UGT1A4; UGT1A9; UGT1A6	bilirubin (Z,Z) / etiocholanolone glucuronide	NA	NA	NA	NA	NA	NA	NA	NA	NA	NA	NA	NA	NA	NA	NA	NA	NA	NA	NA	NA	NA	NA	NA	NA	NA	NA	NA	NA	NA	NA	NA	NA	NA	NA	NA	NA	NA	NA	NA	NA	NA	NA
rs1346267	15	45398791	C	T	0.363976	GATM	creatine / carnitine	NA	NA	NA	NA	NA	NA	NA	NA	NA	NA	NA	NA	NA	NA	NA	NA	NA	NA	NA	NA	NA	NA	NA	NA	NA	NA	NA	NA	NA	NA	NA	NA	NA	NA	NA	NA	NA	NA	NA	NA	NA	NA
rs4838735	10	133382797	A	C	0.714	PAOX	N-acetylputrescine / (N(1) + N(8))-acetylspermidine	NA	NA	NA	NA	NA	NA	NA	NA	NA	NA	NA	NA	NA	NA	NA	NA	NA	NA	NA	NA	NA	NA	NA	NA	NA	NA	NA	NA	NA	NA	NA	NA	NA	NA	NA	NA	NA	NA	NA	NA	NA	NA
rs12213779	6	149767816	C	T	0.359597	PCMT1	S-adenosylhomocysteine (SAH) / leucine	NA	NA	NA	NA	NA	NA	NA	NA	NA	NA	NA	NA	NA	NA	NA	NA	NA	NA	NA	NA	NA	NA	NA	NA	NA	NA	NA	NA	NA	NA	NA	NA	NA	NA	NA	NA	NA	NA	NA	NA	NA	NA
rs9989237	14	94328865	T	C	0.206101	SERPINA6	cholesterol / cortisol	NA	NA	NA	NA	NA	NA	NA	NA	NA	NA	NA	NA	NA	NA	NA	NA	NA	NA	NA	NA	NA	NA	NA	NA	NA	NA	NA	NA	NA	NA	NA	NA	NA	NA	NA	NA	NA	NA	NA	NA	NA	NA
rs258341	16	89624734	C	T	0.594363	DPEP1	cysteinylglycine / taurine	NA	NA	NA	NA	NA	NA	NA	NA	NA	NA	NA	NA	NA	NA	NA	NA	NA	NA	NA	NA	NA	NA	NA	NA	NA	NA	NA	NA	NA	NA	NA	NA	NA	NA	NA	NA	NA	NA	NA	NA	NA	NA
rs662602	1	119724280	G	C	0.673698	PHGDH	glycine / serine	NA	NA	NA	NA	NA	NA	NA	NA	NA	NA	NA	NA	NA	NA	NA	NA	NA	NA	NA	NA	NA	NA	NA	NA	NA	NA	NA	NA	NA	NA	NA	NA	NA	NA	NA	NA	NA	NA	NA	NA	NA	NA
rs10901047	9	130448288	C	T	0.416843	ASS1	citrulline / dimethylarginine (SDMA + ADMA)	NA	NA	NA	NA	NA	NA	NA	NA	NA	NA	NA	NA	NA	NA	NA	NA	NA	NA	NA	NA	NA	NA	NA	NA	NA	NA	NA	NA	NA	NA	NA	NA	NA	NA	NA	NA	NA	NA	NA	NA	NA	NA
rs7580046	2	210490648	A	G	0.527418	CPS1	citrulline / phosphate	NA	NA	NA	NA	NA	NA	NA	NA	NA	NA	NA	NA	NA	NA	NA	NA	NA	NA	NA	NA	NA	NA	NA	NA	NA	NA	NA	NA	NA	NA	NA	NA	NA	NA	NA	NA	NA	NA	NA	NA	NA	NA
rs17216525	19	19551411	T	C	0.0775341	ATP13A1	phosphate / linoleoyl-arachidonoyl-glycerol (18:2/20:4) [1]*	NA	NA	NA	NA	NA	NA	NA	NA	NA	NA	NA	NA	NA	NA	NA	NA	NA	NA	NA	NA	NA	NA	NA	NA	NA	NA	NA	NA	NA	NA	NA	NA	NA	NA	NA	NA	NA	NA	NA	NA	NA	NA
rs3935209	8	144058338	G	T	0.0838922	CYC1	phosphate / 5-oxoproline	NA	NA	NA	NA	NA	NA	NA	NA	NA	NA	NA	NA	NA	NA	NA	NA	NA	NA	NA	NA	NA	NA	NA	NA	NA	NA	NA	NA	NA	NA	NA	NA	NA	NA	NA	NA	NA	NA	NA	NA	NA	NA
rs532545	1	20588679	T	C	0.333621	CDA	phosphate / uridine	NA	NA	NA	NA	NA	NA	NA	NA	NA	NA	NA	NA	NA	NA	NA	NA	NA	NA	NA	NA	NA	NA	NA	NA	NA	NA	NA	NA	NA	NA	NA	NA	NA	NA	NA	NA	NA	NA	NA	NA	NA	NA
rs10457236	6	111228992	A	G	0.150569	REV3L	phosphate / tyrosine	NA	NA	NA	NA	NA	NA	NA	NA	NA	NA	NA	NA	NA	NA	NA	NA	NA	NA	NA	NA	NA	NA	NA	NA	NA	NA	NA	NA	NA	NA	NA	NA	NA	NA	NA	NA	NA	NA	NA	NA	NA	NA
rs200838	5	132374707	C	A	0.522537	SLC22A4; SLC22A5	spermidine / ergothioneine	NA	NA	NA	NA	NA	NA	NA	NA	NA	NA	NA	NA	NA	NA	NA	NA	NA	NA	NA	NA	NA	NA	NA	NA	NA	NA	NA	NA	NA	NA	NA	NA	NA	NA	NA	NA	NA	NA	NA	NA	NA	NA
rs7459020	7	48088999	A	G	0.578525	UPP1	uridine / pseudouridine	NA	NA	NA	NA	NA	NA	NA	NA	NA	NA	NA	NA	NA	NA	NA	NA	NA	NA	NA	NA	NA	NA	NA	NA	NA	NA	NA	NA	NA	NA	NA	NA	NA	NA	NA	NA	NA	NA	NA	NA	NA	NA
rs131794	22	50533323	C	A	0.779316	TYMP	2'-deoxyuridine / cytidine	NA	NA	NA	NA	NA	NA	NA	NA	NA	NA	NA	NA	NA	NA	NA	NA	NA	NA	NA	NA	NA	NA	NA	NA	NA	NA	NA	NA	NA	NA	NA	NA	NA	NA	NA	NA	NA	NA	NA	NA	NA	NA
rs55916375	8	144058080	T	C	0.0787185	OPLAH	glutamate / 5-oxoproline	NA	NA	NA	NA	NA	NA	NA	NA	NA	NA	NA	NA	NA	NA	NA	NA	NA	NA	NA	NA	NA	NA	NA	NA	NA	NA	NA	NA	NA	NA	NA	NA	NA	NA	NA	NA	NA	NA	NA	NA	NA	NA
rs561931	1	119711883	G	A	0.581234	PHGDH	serine	NA	NA	NA	NA	NA	NA	NA	NA	NA	NA	NA	NA	NA	NA	NA	NA	NA	NA	NA	NA	NA	NA	NA	NA	NA	NA	NA	NA	NA	NA	NA	NA	NA	NA	NA	NA	NA	NA	NA	NA	NA	NA
[truncated: 606 more columns]

## Sheet: ST4
Supplementary Table S4. R² and F statistics for sentinel variants of metabolite instruments
Phenotype	SNV	effect_allele	other_allele	eaf	beta	se	pval	gene	nx	k	R2	F
carnitine	rs7705826	G	T	0.833702	0.199276	0.0204928	2.38e-22	SLC22A4	8133	1	0.0110113	90.5296
4-guanidinobutanoate	rs140527149	C	A	0.550523	-0.459947	0.0140263	7.72e-236	AGMAT	8125	1	0.104696	949.892
N-alpha-acetylornithine	rs10168931	A	G	0.237802	0.203073	0.02127	1.33e-21	NAT8	5595	1	0.0149492	84.8797
1,5-anhydroglucitol (1,5-AG)	rs4988235	A	G	0.646606	0.125118	0.015516	7.4e-16	MCM6	8117	1	0.00715432	58.4757
sphingosine 1-phosphate	rs1000821	T	C	0.460226	0.0955501	0.0152708	3.92e-10	SPHK1	8234	1	0.00453602	37.5107
palmitoylcarnitine (C16)	rs2631367	G	C	0.522391	0.123473	0.0151912	4.37e-16	SLC22A5	8240	1	0.0076075	63.151
hexanoylcarnitine (C6)	rs2185152	T	C	0.30837	-0.4316	0.0153412	3.83e-174	ACADM	8232	1	0.0794582	710.387
homoarginine	rs72623915	T	C	0.256124	0.355872	0.0159872	9.06e-110	GATM	8246	1	0.0482579	418.01
N-acetylglycine	rs596603	G	T	0.572668	-0.115999	0.0149808	9.7e-15	GSTP1	8181	1	0.00658577	54.2221
butyrylcarnitine (C4)	rs3916	C	G	0.263947	0.923381	0.0143748	0	ACADS	8102	1	0.331297	4013
androsterone sulfate	rs148982377	C	T	0.0325487	-1.50358	0.038262	0	CYP3A7	8157	1	0.142379	1353.86
propionylcarnitine (C3)	rs1171617	T	G	0.769099	0.247778	0.0178083	5.24e-44	SLC16A9	7880	1	0.0218054	175.612
sebacate (C10-DC)	rs1126743	A	G	0.794552	0.153817	0.0190909	7.81e-16	CYP4A11; CYP4A22	7783	1	0.00772437	60.5712
N-acetylhistidine	rs6546861	T	C	0.236913	0.381183	0.018066	8.04e-99	NAT8	7030	1	0.0525364	389.699
alpha-hydroxyisovalerate	rs3802967	C	T	0.539467	-0.258766	0.01431	4.35e-73	LDHA	8146	1	0.0332713	280.287
erythronate*	rs73840299	T	C	0.123148	-0.207994	0.0211326	7.4e-23	TKT	8165	1	0.00934298	76.986
cysteine-glutathione disulfide	rs3859862	G	A	0.353678	-0.289961	0.0165156	5.28e-69	GGT1	7627	1	0.0384385	304.81
5-methyluridine (ribothymidine)	rs131805	C	T	0.773949	-0.572614	0.0172896	1.58e-240	TYMP	8111	1	0.114729	1050.91
hexanoylglycine	rs7513363	G	A	0.312542	-0.280778	0.0188464	3.38e-50	ACADM	5996	1	0.0338774	210.182
homostachydrine*	rs2516788	C	G	0.371705	0.187544	0.0154083	4.4e-34	SLC22A4	8231	1	0.0164285	137.448
N-acetyl-aspartyl-glutamate (NAAG)	rs609280	T	C	0.391878	-0.577144	0.0148355	0	FOLH1	7695	1	0.15876	1451.83
dimethylarginine (SDMA + ADMA)	rs11161609	T	G	0.566556	-0.0981957	0.0149412	4.96e-11	DDAH1	8136	1	0.00473577	38.7041
sphinganine-1-phosphate	rs12449930	T	C	0.461515	0.103917	0.0153977	1.49e-11	SPHK1	8107	1	0.00536738	43.7374
pregnenediol sulfate (C21H34O5S)*	rs296365	G	C	0.716799	0.112595	0.0146258	1.38e-14	SULT2A1	8155	1	0.00514707	42.1812
2-hydroxyglutarate	rs6707874	G	A	0.370108	0.102087	0.0164427	5.34e-10	D2HGDH	7691	1	0.00485921	37.5449
gamma-CEHC	rs2108622	T	C	0.296132	-0.303931	0.0164749	5.4e-76	CYP4F11	8248	1	0.0385085	330.259
andro steroid monosulfate C19H28O6S (1)*	rs781559683	T	C	0.275951	-0.147254	0.0176119	6.22e-17	CYP2C8	7360	1	0.00866491	64.3137
4-cholesten-3-one	rs571550	A	G	0.505027	-0.111096	0.016775	3.53e-11	SRD5A1	6962	1	0.00617054	43.2136
hydantoin-5-propionate	rs7955759	A	G	0.246983	0.124952	0.0177719	2.05e-12	AMDHD1	8120	1	0.00580749	47.4206
4-oxo-retinoic acid	rs11893247	G	T	0.0833555	-0.211265	0.0289669	3.02e-13	UGT1A1; UGT1A10	7504	1	0.00682056	51.5193
beta-citrylglutamate	rs489009	T	C	0.515178	-0.40642	0.0147553	5.22e-167	NAALAD2	8071	1	0.0825125	725.67
N-palmitoylglycine	rs324420	A	C	0.208425	0.335583	0.0181115	1.21e-76	FAAH	8226	1	0.0371597	317.395
succinimide	rs16871364	T	G	0.21209	0.149306	0.0222832	2.08e-11	DPYS	5823	1	0.00745043	43.6945
O-sulfo-L-tyrosine	rs6151429	C	T	0.0751308	0.28547	0.0282603	5.44e-24	ARSA	8219	1	0.0113253	94.1259
3beta-hydroxy-5-cholestenoate	rs1573558	T	C	0.315688	0.320993	0.016547	7.89e-84	FDX1	8076	1	0.0445178	376.183
3-formylindole	rs9620341	A	G	0.0544482	-0.453905	0.0318607	4.71e-46	GSTT2B	8228	1	0.0212143	178.291
cholic acid glucuronide	rs34164133	T	C	0.755324	0.33024	0.0279635	3.48e-32	UGT2B17; UGT2B15	4038	1	0.0403101	169.525
deoxycholic acid glucuronide	rs62317882	C	T	0.657591	0.808412	0.0144116	0	UGT2B17; UGT2B15	7456	1	0.294304	3108.63
lithocholate sulfate (1)	rs10425975	A	G	0.835107	0.227308	0.0210856	4.27e-27	SULT2A1	7799	1	0.01423	112.553
thyroxine	rs6722076	A	G	0.289708	-0.103731	0.0167361	5.72e-10	UGT1A1; UGT1A4; UGT1A9; UGT1A6	8210	1	0.00442838	36.5098
N-acetylglucosaminylasparagine	rs13133517	C	T	0.340305	0.145101	0.0159894	1.14e-19	AGA	8128	1	0.00945328	77.5504
creatine	rs1145086	G	A	0.364685	0.107918	0.0146647	1.85e-13	GATM	8277	1	0.00539666	44.8996
choline	rs11656215	T	C	0.525968	-0.114099	0.0146363	6.41e-15	PEMT	8241	1	0.00649173	53.8349
3-methoxytyrosine	rs4680	A	G	0.514868	-0.0949509	0.0145009	5.83e-11	COMT	8239	1	0.00450385	37.2661
beta-hydroxyisovalerate	rs6443851	G	A	0.674702	-0.129202	0.0160849	9.55e-16	MCCC1	8131	1	0.0073276	60.0058
5,6-dihydrothymine	rs131807	C	G	0.568684	0.108576	0.0156046	3.45e-12	TYMP	8146	1	0.00578315	47.3719
N-formylmethionine	rs504434	A	G	0.510457	-0.167923	0.0144172	2.37e-31	PTRH1	8224	1	0.0140929	117.528
adenosine 3',5'-cyclic monophosphate (cAMP)	rs9516557	A	G	0.69991	-0.13884	0.0182857	3.13e-14	ABCC4	6638	1	0.00809754	54.1739
phenylpyruvate	rs2997922	T	C	0.708915	0.137041	0.016552	1.24e-16	KYAT1	8233	1	0.00775077	64.2949
beta-alanine	rs6780429	C	A	0.454768	-0.19402	0.0155858	1.42e-35	GADL1	7970	1	0.0186678	151.575
cysteinylglycine	rs409170	G	A	0.612547	-0.240429	0.0157096	7.12e-53	DPEP1	7930	1	0.0274386	223.671
glycine	rs2297442	C	T	0.291126	-0.120226	0.016222	1.25e-13	GLDC	8249	1	0.00596591	49.4962
cortisol	rs4491436	C	A	0.205472	0.122851	0.018762	5.84e-11	SERPINA6	8169	1	0.00492776	40.4443
hypotaurine	rs1366463	T	C	0.529549	-0.0963758	0.0146441	4.67e-11	CDO1	8156	1	0.00462793	37.9116
S-1-pyrroline-5-carboxylate	rs2242090	G	C	0.544364	-0.370421	0.0149933	9.27e-135	PYCR3	8126	1	0.0680657	593.353
myo-inositol	rs72770483	G	T	0.0681707	-0.187803	0.0296758	2.48e-10	SLC5A11	8178	1	0.00448094	36.8011
citrulline	rs3732055	C	A	0.475991	0.0990075	0.0153445	1.1e-10	CPS1	8101	1	0.00488994	39.7982
orotate	rs16835929	G	A	0.177823	-0.635252	0.0188653	1.43e-248	UMPS	8112	1	0.117998	1084.99
uridine	rs66731853	A	G	0.320544	-0.146276	0.0163867	4.4e-19	CDA	8197	1	0.0093202	77.0976
2'-deoxyuridine	rs74624637	T	C	0.0146369	0.66002	0.0634105	2.26e-25	TYMP	7891	1	0.0125658	100.393
tryptophan	rs985335	C	T	0.159817	-0.131078	0.0208022	2.95e-10	TDO2	7981	1	0.00461409	36.9865
betaine	rs595653	A	G	0.506036	0.208733	0.0146443	4.26e-46	BHMT; DMGDH	8201	1	0.0217816	182.564
dimethylglycine	rs248386	A	C	0.179763	0.406765	0.0187732	4.17e-104	DMGDH; BHMT2	8183	1	0.0487929	419.651
caprylate (8:0)	rs12094842	A	G	0.311615	-0.124724	0.016557	4.96e-14	ACADM	8119	1	0.0066739	54.536
carnitine / ergothioneine	rs273913	C	T	0.621233	-0.186668	0.0158025	3.36e-32	SLC22A4; ACSL6; SLC22A5	8096	1	0.0163982	134.94
bilirubin (Z,Z) / etiocholanolone glucuronide	rs1976391	G	A	0.318554	0.345791	0.0166277	4.7e-96	UGT1A1; UGT1A4; UGT1A9; UGT1A6	7691	1	0.0519125	421.011
creatine / carnitine	rs1346267	C	T	0.363976	0.110786	0.0146172	3.48e-14	GATM	8164	1	0.00568259	46.6463
N-acetylputrescine / (N(1) + N(8))-acetylspermidine	rs4838735	A	C	0.714	0.181881	0.0170181	1.16e-26	PAOX	7986	1	0.0135104	109.344
S-adenosylhomocysteine (SAH) / leucine	rs12213779	C	T	0.359597	0.169325	0.0170883	3.81e-23	PCMT1	6111	1	0.0132051	81.7494
cholesterol / cortisol	rs9989237	T	C	0.206101	-0.123428	0.0183487	1.73e-11	SERPINA6	8195	1	0.00498543	41.0503
cysteinylglycine / taurine	rs258341	C	T	0.594363	-0.165396	0.0153841	5.86e-27	DPEP1	8001	1	0.0131907	106.923
glycine / serine	rs662602	G	C	0.673698	-0.141162	0.016456	9.64e-18	PHGDH	7870	1	0.00876094	69.5403
citrulline / dimethylarginine (SDMA + ADMA)	rs10901047	C	T	0.416843	0.117368	0.0160564	2.68e-13	ASS1	8027	1	0.00669711	54.1067
citrulline / phosphate	rs7580046	A	G	0.527418	0.0965444	0.0150335	1.35e-10	CPS1	8261	1	0.0046464	38.5537
phosphate / linoleoyl-arachidonoyl-glycerol (18:2/20:4) [1]*	rs17216525	T	C	0.0775341	0.196909	0.0300635	5.76e-11	ATP13A1	7616	1	0.00554631	42.4651
phosphate / 5-oxoproline	rs3935209	G	T	0.0838922	0.668622	0.0260169	1.18e-145	CYC1	8201	1	0.0687163	604.976
phosphate / uridine	rs532545	T	C	0.333621	0.133698	0.0161346	1.17e-16	CDA	8111	1	0.00794794	64.9662
phosphate / tyrosine	rs10457236	A	G	0.150569	-0.187812	0.0214766	2.23e-18	REV3L	8169	1	0.00902278	74.36
spermidine / ergothioneine	rs200838	C	A	0.522537	0.118379	0.0163759	4.87e-13	SLC22A4; SLC22A5	7277	1	0.00699256	51.2291
uridine / pseudouridine	rs7459020	A	G	0.578525	-0.100372	0.0147165	9.08e-12	UPP1	8233	1	0.00491303	40.6388
2'-deoxyuridine / cytidine	rs131794	C	A	0.779316	-0.181284	0.0190013	1.42e-21	TYMP	7402	1	0.011304	84.6062
glutamate / 5-oxoproline	rs55916375	T	C	0.0787185	0.300672	0.0273327	3.8e-28	OPLAH	8162	1	0.0131125	108.42
serine	rs561931	G	A	0.581234	0.182917	0.0153145	6.98e-33	PHGDH	8020	1	0.0162877	132.757

## Sheet: ST5
Supplementary Table S5. Metabolite–leukemia MR associations across subtypes with sentinel details (suggestive significance)
Exposure	Outcome	Beta	SE	OR	CIL	CIU	P	Method	chr	pos	genes
cholesterol / cortisol	AML	-1.05325	0.522571863758629	0.348803826381214	0.125244623029262	0.971411836736102	0.0438518803528593	rs9989237	14	94328865	SERPINA6
cortisol	AML	1.04191256074432	0.525026251312566	2.83463324153111	1.01294416792157	7.93246643640804	0.0472005597508196	rs4491436	14	94338363	SERPINA6
thyroxine	AML	-1.07008	0.54371402955722	0.342982626842808	0.118155351573508	0.995613662431596	0.0490582462076128	rs6722076	2	233738671	UGT1A1; UGT1A4; UGT1A9; UGT1A6
beta-citrylglutamate	CML	-0.469957	0.160917277693027	0.625029026986178	0.455957784581884	0.856792663236415	0.00349482201796423	rs489009	11	90163289	NAALAD2
phosphate / linoleoyl-arachidonoyl-glycerol (18:2/20:4) [1]*	CML	1.84349115581309	0.639889492100412	6.31855887350772	1.80274003889914	22.1463912580337	0.00396475535907913	rs17216525	19	19551411	ATP13A1
1,5-anhydroglucitol (1,5-AG)	CML	1.60648347959526	0.566665068175642	4.98524963601494	1.64184391059218	15.1370747079259	0.00458287205218276	rs4988235	2	135851076	MCM6
beta-alanine	CML	-0.685496	0.33810947325018	0.503840091218214	0.259709674566055	0.977456222772369	0.0426175343849407	rs6780429	3	30708912	GADL1
bilirubin (Z,Z) / etiocholanolone glucuronide	CML	-0.393301	0.195783001871072	0.674825489303522	0.45976681609129	0.990479140894147	0.0445517041000627	rs1976391	2	233757337	UGT1A1; UGT1A4; UGT1A9; UGT1A6
choline	ALL	1.41981963032104	0.693257609619716	4.13637429645863	1.06293581385922	16.0965432694224	0.0405560355762159	rs11656215	17	17549753	PEMT
beta-hydroxyisovalerate	CLL	0.936518010557112	0.297209021532174	2.55108309098805	1.42473855733883	4.56787310457929	0.00162689279526007	rs6443851	3	183101261	MCCC1
N-acetylputrescine / (N(1) + N(8))-acetylspermidine	CLL	-0.593795	0.231470027105635	0.552227685574895	0.350822073548092	0.869259489949399	0.0103080491919961	rs4838735	10	133382797	PAOX
5,6-dihydrothymine	CLL	-0.780099	0.335249042145594	0.458360753883165	0.237595209130216	0.884254280502768	0.0199693597284465	rs131807	22	50525111	TYMP
gamma-CEHC	CLL	-0.310268	0.135557083680177	0.733250571993809	0.562165114015475	0.956402999625565	0.0220889438801137	rs2108622	19	15879621	CYP4F11
2'-deoxyuridine	CLL	0.510590588163995	0.225750734826217	1.66627498669451	1.07049284786032	2.59363930999946	0.023713164796691	rs74624637	22	50529483	TYMP
3-methoxytyrosine	CLL	0.80778591882752	0.377036973846483	2.24293644165876	1.07121492694777	4.69631607510835	0.0321566368540665	rs4680	22	19963748	COMT
pregnenediol sulfate (C21H34O5S)*	CLL	0.755806208090945	0.36236067320929	2.12932751260908	1.04663398746846	4.33201645488377	0.0369981649550911	rs296365	19	47871294	SULT2A1
beta-citrylglutamate	CLL	-0.182816	0.0885783179961616	0.832921560505318	0.70017196516967	0.990839908573742	0.0390282524735531	rs489009	11	90163289	NAALAD2

## Sheet: ST6
Supplementary Table S6. Single-sentinel Mendelian randomization estimates for AML
Exposure	Outcome	N_IV	Beta	SE	OR	CIL	CIU	P	Method
cholesterol / cortisol	AML	1	-1.05325	0.522572	0.348804	0.125245	0.971412	0.0438519	Wald ratio
cortisol	AML	1	1.04191	0.525026	2.83463	1.01294	7.93247	0.0472006	Wald ratio
thyroxine	AML	1	-1.07008	0.543714	0.342983	0.118155	0.995614	0.0490582	Wald ratio
bilirubin (Z,Z) / etiocholanolone glucuronide	AML	1	0.294976	0.159634	1.34309	0.982253	1.83649	0.0646275	Wald ratio
alpha-hydroxyisovalerate	AML	1	0.374856	0.204818	1.45478	0.973763	2.17342	0.0672217	Wald ratio
myo-inositol	AML	1	1.06495	0.612344	2.90068	0.873499	9.63247	0.0820118	Wald ratio
carnitine	AML	1	-0.622253	0.365322	0.536734	0.262295	1.09832	0.0885126	Wald ratio
N-acetyl-aspartyl-glutamate (NAAG)	AML	1	0.154208	0.092178	1.16673	0.973886	1.39777	0.0943406	Wald ratio
sphingosine 1-phosphate	AML	1	-0.847723	0.550497	0.428389	0.145629	1.26017	0.123579	Wald ratio
sphinganine-1-phosphate	AML	1	-0.772732	0.506173	0.46175	0.171216	1.24529	0.126857	Wald ratio
O-sulfo-L-tyrosine	AML	1	-0.581497	0.388832	0.559061	0.260902	1.19795	0.134785	Wald ratio
dimethylarginine (SDMA + ADMA)	AML	1	0.787204	0.53872	2.19724	0.764382	6.31606	0.143947	Wald ratio
creatine	AML	1	-0.707018	0.499453	0.493112	0.185269	1.31247	0.156897	Wald ratio
cysteinylglycine / taurine	AML	1	-0.448016	0.322257	0.638895	0.339718	1.20154	0.164455	Wald ratio
tryptophan	AML	1	0.785792	0.572178	2.19414	0.714853	6.73462	0.169649	Wald ratio
creatine / carnitine	AML	1	-0.651707	0.486524	0.521155	0.200831	1.3524	0.180402	Wald ratio
homoarginine	AML	1	-0.214684	0.164385	0.806796	0.58457	1.1135	0.191558	Wald ratio
N-formylmethionine	AML	1	0.391846	0.315621	1.47971	0.797104	2.74687	0.214418	Wald ratio
uridine / pseudouridine	AML	1	-0.630654	0.526043	0.532244	0.189816	1.49241	0.230581	Wald ratio
phosphate / linoleoyl-arachidonoyl-glycerol (18:2/20:4) [1]*	AML	1	0.553555	0.507849	1.73943	0.64286	4.70647	0.275713	Wald ratio
cholic acid glucuronide	AML	1	-0.178658	0.164123	0.836392	0.606325	1.15376	0.276348	Wald ratio
deoxycholic acid glucuronide	AML	1	-0.0729826	0.067045	0.929617	0.815144	1.06017	0.276348	Wald ratio
spermidine / ergothioneine	AML	1	0.477281	0.453628	1.61169	0.662437	3.92117	0.292735	Wald ratio
palmitoylcarnitine (C16)	AML	1	0.449491	0.434913	1.56751	0.668353	3.67635	0.301361	Wald ratio
adenosine 3',5'-cyclic monophosphate (cAMP)	AML	1	-0.419188	0.420628	0.657581	0.288339	1.49967	0.318971	Wald ratio
glycine / serine	AML	1	0.383956	0.395999	1.46808	0.675568	3.1903	0.332252	Wald ratio
propionylcarnitine (C3)	AML	1	0.253049	0.26556	1.28795	0.765329	2.16744	0.340647	Wald ratio
orotate	AML	1	0.101377	0.107989	1.10669	0.895583	1.36757	0.347846	Wald ratio
S-adenosylhomocysteine (SAH) / leucine	AML	1	-0.298243	0.321276	0.742121	0.395366	1.393	0.353247	Wald ratio
uridine	AML	1	0.368482	0.410183	1.44554	0.646955	3.22987	0.369008	Wald ratio
phosphate / uridine	AML	1	-0.393424	0.442041	0.674743	0.283704	1.60476	0.373457	Wald ratio
N-palmitoylglycine	AML	1	-0.160616	0.183561	0.851619	0.594285	1.22038	0.381574	Wald ratio
hypotaurine	AML	1	-0.474185	0.546818	0.622392	0.21311	1.81771	0.385847	Wald ratio
3beta-hydroxy-5-cholestenoate	AML	1	-0.151405	0.175082	0.859499	0.609836	1.21137	0.387166	Wald ratio
cysteinylglycine	AML	1	-0.190909	0.222103	0.826208	0.534603	1.27687	0.390037	Wald ratio
3-formylindole	AML	1	0.210176	0.246748	1.2339	0.760751	2.00131	0.394333	Wald ratio
2'-deoxyuridine	AML	1	-0.272719	0.321202	0.761307	0.405645	1.4288	0.39585	Wald ratio
erythronate*	AML	1	-0.296643	0.355779	0.743309	0.370104	1.49285	0.404403	Wald ratio
beta-alanine	AML	1	-0.195341	0.272652	0.822554	0.482035	1.40362	0.473716	Wald ratio
dimethylglycine	AML	1	0.1153	0.164223	1.12221	0.813364	1.54833	0.482619	Wald ratio
N-acetylhistidine	AML	1	-0.118054	0.168161	0.888648	0.639129	1.23558	0.482662	Wald ratio
serine	AML	1	-0.196264	0.290296	0.821795	0.465221	1.45167	0.498988	Wald ratio
hydantoin-5-propionate	AML	1	0.323324	0.480184	1.38171	0.539109	3.54127	0.500735	Wald ratio
N-acetylputrescine / (N(1) + N(8))-acetylspermidine	AML	1	-0.221024	0.335384	0.801698	0.415457	1.54702	0.509885	Wald ratio
beta-hydroxyisovalerate	AML	1	0.283277	0.435752	1.32747	0.565075	3.1185	0.515635	Wald ratio
gamma-CEHC	AML	1	-0.124699	0.199387	0.882762	0.597203	1.30487	0.5317	Wald ratio
citrulline	AML	1	0.323208	0.531273	1.38155	0.487684	3.91378	0.542945	Wald ratio
phosphate / 5-oxoproline	AML	1	0.0892881	0.147617	1.0934	0.818697	1.46026	0.54527	Wald ratio
3-methoxytyrosine	AML	1	0.330697	0.552917	1.39194	0.470942	4.11408	0.549776	Wald ratio
4-oxo-retinoic acid	AML	1	0.266017	0.451566	1.30476	0.538455	3.16162	0.555795	Wald ratio
N-acetylglycine	AML	1	0.251726	0.456038	1.28624	0.526182	3.14421	0.580959	Wald ratio
phenylpyruvate	AML	1	-0.238615	0.437825	0.787718	0.333954	1.85804	0.585754	Wald ratio
citrulline / dimethylarginine (SDMA + ADMA)	AML	1	0.23175	0.455831	1.2608	0.515984	3.08077	0.611165	Wald ratio
carnitine / ergothioneine	AML	1	0.145178	0.286069	1.15624	0.659998	2.02562	0.611811	Wald ratio
betaine	AML	1	-0.124561	0.252476	0.882884	0.53826	1.44816	0.621759	Wald ratio
androsterone sulfate	AML	1	-0.0341851	0.0731587	0.966393	0.837297	1.11539	0.640305	Wald ratio
5,6-dihydrothymine	AML	1	0.223806	0.491821	1.25083	0.477036	3.27978	0.649069	Wald ratio
caprylate (8:0)	AML	1	0.196434	0.464225	1.21705	0.489952	3.0232	0.672191	Wald ratio
2-hydroxyglutarate	AML	1	0.218441	0.534838	1.24414	0.436119	3.5492	0.682962	Wald ratio
homostachydrine*	AML	1	0.115706	0.285266	1.12267	0.64184	1.9637	0.685031	Wald ratio
4-cholesten-3-one	AML	1	0.171923	0.472564	1.18759	0.470339	2.99861	0.716	Wald ratio
S-1-pyrroline-5-carboxylate	AML	1	0.0518329	0.142541	1.0532	0.796485	1.39266	0.71613	Wald ratio
andro steroid monosulfate C19H28O6S (1)*	AML	1	-0.194901	0.606435	0.822916	0.250696	2.70124	0.747916	Wald ratio
sebacate (C10-DC)	AML	1	-0.113121	0.414128	0.893042	0.396605	2.01088	0.784734	Wald ratio
beta-citrylglutamate	AML	1	0.0342011	0.129669	1.03479	0.802559	1.33423	0.791967	Wald ratio
butyrylcarnitine (C4)	AML	1	-0.0170027	0.0651952	0.983141	0.865208	1.11715	0.794249	Wald ratio
hexanoylglycine	AML	1	0.0438069	0.202295	1.04478	0.702794	1.55318	0.82856	Wald ratio
choline	AML	1	0.0990368	0.461003	1.10411	0.447298	2.72537	0.829901	Wald ratio
citrulline / phosphate	AML	1	0.112901	0.544827	1.11952	0.384828	3.25686	0.835835	Wald ratio
N-alpha-acetylornithine	AML	1	-0.0605694	0.322052	0.941228	0.500679	1.76942	0.850819	Wald ratio
succinimide	AML	1	0.0646324	0.421282	1.06677	0.467161	2.43597	0.878069	Wald ratio
phosphate / tyrosine	AML	1	0.070283	0.531915	1.07281	0.378223	3.04298	0.89488	Wald ratio
4-guanidinobutanoate	AML	1	-0.0147626	0.11697	0.985346	0.783469	1.23924	0.899567	Wald ratio
lithocholate sulfate (1)	AML	1	-0.038494	0.307952	0.962237	0.526197	1.75961	0.900524	Wald ratio
2'-deoxyuridine / cytidine	AML	1	-0.0447916	0.36407	0.956197	0.46843	1.95186	0.902083	Wald ratio
pregnenediol sulfate (C21H34O5S)*	AML	1	-0.0644789	0.529331	0.937556	0.332217	2.6459	0.903048	Wald ratio
hexanoylcarnitine (C6)	AML	1	0.0127665	0.134384	1.01285	0.778314	1.31806	0.924315	Wald ratio
glycine	AML	1	-0.037679	0.478266	0.963022	0.377162	2.45892	0.937206	Wald ratio
cysteine-glutathione disulfide	AML	1	0.0098634	0.191405	1.00991	0.693995	1.46964	0.958902	Wald ratio
5-methyluridine (ribothymidine)	AML	1	-0.00518674	0.114213	0.994827	0.795293	1.24442	0.963778	Wald ratio
1,5-anhydroglucitol (1,5-AG)	AML	1	-0.0188622	0.46596	0.981315	0.393709	2.44592	0.96771	Wald ratio
N-acetylglucosaminylasparagine	AML	1	-0.0107511	0.374911	0.989306	0.47446	2.06282	0.977123	Wald ratio
glutamate / 5-oxoproline	AML	1	0.0023381	0.335914	1.00234	0.518895	1.93621	0.994446	Wald ratio

## Sheet: ST7
Supplementary Table S7. Single-sentinel Mendelian randomization estimates for CML
Exposure	Outcome	N_IV	Beta	SE	OR	CIL	CIU	P	Method
beta-citrylglutamate	CML	1	-0.469957	0.160917	0.625029	0.455958	0.856793	0.00349482	Wald ratio
phosphate / linoleoyl-arachidonoyl-glycerol (18:2/20:4) [1]*	CML	1	1.84349	0.639889	6.31856	1.80274	22.1464	0.00396476	Wald ratio
1,5-anhydroglucitol (1,5-AG)	CML	1	1.60648	0.566665	4.98525	1.64184	15.1371	0.00458287	Wald ratio
beta-alanine	CML	1	-0.685496	0.338109	0.50384	0.25971	0.977456	0.0426175	Wald ratio
bilirubin (Z,Z) / etiocholanolone glucuronide	CML	1	-0.393301	0.195783	0.674825	0.459767	0.990479	0.0445517	Wald ratio
uridine	CML	1	-1.01179	0.525035	0.363569	0.129918	1.01743	0.0539692	Wald ratio
palmitoylcarnitine (C16)	CML	1	-1.04476	0.545058	0.351775	0.120865	1.02383	0.0552646	Wald ratio
hexanoylglycine	CML	1	-0.480807	0.253225	0.618284	0.376391	1.01564	0.0575994	Wald ratio
homoarginine	CML	1	-0.38216	0.201477	0.682386	0.459758	1.01282	0.0578554	Wald ratio
thyroxine	CML	1	1.26288	0.666146	3.5356	0.958137	13.0466	0.0579861	Wald ratio
phosphate / uridine	CML	1	1.06957	0.566201	2.91414	0.960616	8.84038	0.058887	Wald ratio
spermidine / ergothioneine	CML	1	-1.06438	0.567668	0.344942	0.11338	1.04943	0.0607927	Wald ratio
4-oxo-retinoic acid	CML	1	-1.04135	0.577474	0.352979	0.113813	1.09472	0.0713445	Wald ratio
adenosine 3',5'-cyclic monophosphate (cAMP)	CML	1	-0.921925	0.524345	0.397753	0.142325	1.11159	0.0787064	Wald ratio
2-hydroxyglutarate	CML	1	-1.1069	0.664139	0.330583	0.08994	1.21509	0.0955807	Wald ratio
hexanoylcarnitine (C6)	CML	1	-0.26645	0.16798	0.766094	0.551182	1.0648	0.112692	Wald ratio
cysteine-glutathione disulfide	CML	1	-0.344184	0.237963	0.708798	0.444595	1.13001	0.148072	Wald ratio
homostachydrine*	CML	1	-0.506548	0.352451	0.602572	0.301993	1.20232	0.150657	Wald ratio
S-adenosylhomocysteine (SAH) / leucine	CML	1	0.564595	0.397461	1.75873	0.807003	3.83288	0.155461	Wald ratio
N-acetylputrescine / (N(1) + N(8))-acetylspermidine	CML	1	0.599293	0.426103	1.82083	0.789885	4.19735	0.15959	Wald ratio
caprylate (8:0)	CML	1	-0.80177	0.580482	0.448534	0.143774	1.3993	0.167213	Wald ratio
succinimide	CML	1	-0.668426	0.51505	0.512515	0.186761	1.40645	0.19436	Wald ratio
carnitine / ergothioneine	CML	1	-0.458568	0.353569	0.632188	0.316142	1.26418	0.194642	Wald ratio
N-palmitoylglycine	CML	1	-0.288751	0.223492	0.749199	0.483456	1.16101	0.196357	Wald ratio
3beta-hydroxy-5-cholestenoate	CML	1	-0.279134	0.217139	0.756439	0.494244	1.15773	0.198614	Wald ratio
citrulline / dimethylarginine (SDMA + ADMA)	CML	1	0.685025	0.56489	1.98382	0.65563	6.0027	0.225256	Wald ratio
O-sulfo-L-tyrosine	CML	1	0.606018	0.518443	1.83312	0.663564	5.06405	0.242436	Wald ratio
hydantoin-5-propionate	CML	1	-0.694667	0.59943	0.499241	0.154193	1.61642	0.246506	Wald ratio
phosphate / tyrosine	CML	1	-0.942432	0.825293	0.389679	0.0773042	1.96431	0.253481	Wald ratio
sphinganine-1-phosphate	CML	1	0.661105	0.628386	1.93693	0.565225	6.63754	0.292769	Wald ratio
sphingosine 1-phosphate	CML	1	0.691784	0.683411	1.99727	0.523247	7.62376	0.311418	Wald ratio
5,6-dihydrothymine	CML	1	-0.613395	0.612474	0.541509	0.163026	1.79868	0.316583	Wald ratio
sebacate (C10-DC)	CML	1	-0.506446	0.510347	0.602634	0.221635	1.63859	0.321024	Wald ratio
cysteinylglycine / taurine	CML	1	0.382718	0.399647	1.46626	0.669925	3.20921	0.338244	Wald ratio
cortisol	CML	1	-0.620264	0.652823	0.537803	0.149599	1.93338	0.342049	Wald ratio
cysteinylglycine	CML	1	0.257041	0.275341	1.2931	0.7538	2.21823	0.350544	Wald ratio
cholesterol / cortisol	CML	1	0.589818	0.649772	1.80366	0.504728	6.44542	0.364021	Wald ratio
tryptophan	CML	1	0.652283	0.727811	1.91992	0.46106	7.99481	0.370132	Wald ratio
3-formylindole	CML	1	-0.268779	0.304028	0.764312	0.421189	1.38696	0.376665	Wald ratio
2'-deoxyuridine	CML	1	0.360595	0.419684	1.43418	0.630031	3.26473	0.390227	Wald ratio
betaine	CML	1	-0.266369	0.313798	0.766156	0.414197	1.41719	0.395962	Wald ratio
dimethylarginine (SDMA + ADMA)	CML	1	0.545849	0.668054	1.72607	0.466015	6.39319	0.413887	Wald ratio
alpha-hydroxyisovalerate	CML	1	0.205978	0.253511	1.22873	0.747588	2.01952	0.416505	Wald ratio
N-formylmethionine	CML	1	0.282272	0.393037	1.32614	0.613803	2.86516	0.472645	Wald ratio
creatine	CML	1	-0.439222	0.616209	0.644537	0.192629	2.15663	0.475981	Wald ratio
erythronate*	CML	1	-0.303855	0.427897	0.737968	0.31901	1.70715	0.477634	Wald ratio
creatine / carnitine	CML	1	-0.414312	0.600256	0.660795	0.20376	2.14296	0.490052	Wald ratio
carnitine	CML	1	0.29005	0.460166	1.33649	0.542333	3.29358	0.528488	Wald ratio
3-methoxytyrosine	CML	1	-0.414951	0.687724	0.660372	0.171548	2.54209	0.546263	Wald ratio
2'-deoxyuridine / cytidine	CML	1	-0.274707	0.455639	0.759795	0.311063	1.85585	0.546572	Wald ratio
gamma-CEHC	CML	1	-0.149705	0.253347	0.860962	0.523999	1.41461	0.554581	Wald ratio
deoxycholic acid glucuronide	CML	1	0.0458924	0.08226	1.04696	0.891066	1.23013	0.576916	Wald ratio
cholic acid glucuronide	CML	1	0.112343	0.201369	1.1189	0.754017	1.66034	0.576916	Wald ratio
myo-inositol	CML	1	-0.347705	0.718838	0.706307	0.172626	2.88989	0.628596	Wald ratio
propionylcarnitine (C3)	CML	1	-0.153363	0.339013	0.857818	0.441389	1.66713	0.650995	Wald ratio
N-acetylglucosaminylasparagine	CML	1	0.195726	0.465193	1.21619	0.488677	3.0268	0.673944	Wald ratio
phenylpyruvate	CML	1	-0.231318	0.55093	0.793487	0.269513	2.33615	0.674582	Wald ratio
hypotaurine	CML	1	0.281191	0.679631	1.32471	0.349628	5.01919	0.679064	Wald ratio
beta-hydroxyisovalerate	CML	1	0.222133	0.541787	1.24874	0.43181	3.61118	0.681806	Wald ratio
butyrylcarnitine (C4)	CML	1	-0.0322727	0.0807901	0.968243	0.826446	1.13437	0.689551	Wald ratio
androsterone sulfate	CML	1	-0.03352	0.0857952	0.967036	0.817358	1.14412	0.696021	Wald ratio
glutamate / 5-oxoproline	CML	1	0.148002	0.422387	1.15951	0.506679	2.6535	0.726043	Wald ratio
S-1-pyrroline-5-carboxylate	CML	1	0.0607417	0.176556	1.06262	0.751783	1.50199	0.730819	Wald ratio
lithocholate sulfate (1)	CML	1	-0.12846	0.379221	0.879449	0.418226	1.84931	0.7348	Wald ratio
5-methyluridine (ribothymidine)	CML	1	-0.0455804	0.143378	0.955443	0.721372	1.26546	0.750557	Wald ratio
glycine	CML	1	-0.181325	0.596377	0.834164	0.259182	2.68471	0.761094	Wald ratio
N-acetylhistidine	CML	1	-0.0598138	0.210135	0.94194	0.623954	1.42198	0.775917	Wald ratio
choline	CML	1	0.159511	0.570557	1.17294	0.38336	3.58875	0.779808	Wald ratio
N-acetylglycine	CML	1	-0.150863	0.56466	0.859965	0.284336	2.60093	0.789334	Wald ratio
dimethylglycine	CML	1	-0.0518727	0.203557	0.94945	0.63709	1.41496	0.798854	Wald ratio
glycine / serine	CML	1	0.122554	0.489509	1.13038	0.433059	2.95055	0.802308	Wald ratio
N-alpha-acetylornithine	CML	1	-0.0994716	0.404781	0.905316	0.409491	2.0015	0.805882	Wald ratio
N-acetyl-aspartyl-glutamate (NAAG)	CML	1	0.02599	0.114356	1.02633	0.820248	1.28419	0.820212	Wald ratio
phosphate / 5-oxoproline	CML	1	0.0414285	0.18396	1.0423	0.726778	1.4948	0.821821	Wald ratio
citrulline / phosphate	CML	1	0.149154	0.676373	1.16085	0.308345	4.37036	0.825466	Wald ratio
4-guanidinobutanoate	CML	1	-0.0256551	0.146321	0.974671	0.731656	1.2984	0.860817	Wald ratio
citrulline	CML	1	0.110093	0.659546	1.11638	0.306475	4.06658	0.867432	Wald ratio
pregnenediol sulfate (C21H34O5S)*	CML	1	0.0968071	0.659887	1.10165	0.302229	4.0156	0.883367	Wald ratio
4-cholesten-3-one	CML	1	-0.0817311	0.58688	0.92152	0.291704	2.91116	0.889242	Wald ratio
andro steroid monosulfate C19H28O6S (1)*	CML	1	0.0250587	0.624092	1.02538	0.301749	3.48434	0.967972	Wald ratio
uridine / pseudouridine	CML	1	-0.0185311	0.652572	0.98164	0.273194	3.52722	0.977346	Wald ratio
orotate	CML	1	-0.00362061	0.133805	0.996386	0.766532	1.29516	0.978413	Wald ratio
serine	CML	1	0.00880181	0.361366	1.00884	0.496846	2.04844	0.980568	Wald ratio

## Sheet: ST8
Supplementary Table S8. Single-sentinel Mendelian randomization estimates for ALL
Exposure	Outcome	N_IV	Beta	SE	OR	CIL	CIU	P	Method
choline	ALL	1	1.41982	0.693258	4.13637	1.06294	16.0965	0.040556	Wald ratio
N-formylmethionine	ALL	1	-0.917087	0.484746	0.399682	0.154557	1.03357	0.0585054	Wald ratio
dimethylarginine (SDMA + ADMA)	ALL	1	-1.54793	0.821828	0.212688	0.0424804	1.06487	0.05963	Wald ratio
dimethylglycine	ALL	1	0.469559	0.250759	1.59929	0.97831	2.61443	0.0611307	Wald ratio
carnitine	ALL	1	1.09898	0.587125	3.0011	0.949531	9.48531	0.061235	Wald ratio
cysteine-glutathione disulfide	ALL	1	0.506965	0.293488	1.66024	0.934007	2.95117	0.0840995	Wald ratio
pregnenediol sulfate (C21H34O5S)*	ALL	1	1.36773	0.810871	3.92644	0.801258	19.2409	0.091652	Wald ratio
N-acetylglucosaminylasparagine	ALL	1	-0.964845	0.573394	0.381042	0.123848	1.17235	0.0924347	Wald ratio
cysteinylglycine / taurine	ALL	1	0.683209	0.490943	1.98022	0.75651	5.18338	0.164036	Wald ratio
hexanoylcarnitine (C6)	ALL	1	0.278035	0.207831	1.32053	0.878698	1.98453	0.180964	Wald ratio
caprylate (8:0)	ALL	1	0.962124	0.719188	2.61725	0.639234	10.7159	0.180964	Wald ratio
phenylpyruvate	ALL	1	-0.904839	0.683737	0.404607	0.105931	1.5454	0.185712	Wald ratio
4-cholesten-3-one	ALL	1	0.927126	0.723698	2.52724	0.611817	10.4393	0.20016	Wald ratio
cholic acid glucuronide	ALL	1	-0.311894	0.247699	0.732059	0.450506	1.18957	0.207969	Wald ratio
deoxycholic acid glucuronide	ALL	1	-0.12741	0.101186	0.880372	0.721997	1.07349	0.207969	Wald ratio
cysteinylglycine	ALL	1	0.424242	0.33773	1.52843	0.788433	2.96297	0.209059	Wald ratio
andro steroid monosulfate C19H28O6S (1)*	ALL	1	0.882828	0.740218	2.41773	0.566659	10.3156	0.233002	Wald ratio
phosphate / uridine	ALL	1	-0.82275	0.703825	0.439222	0.110554	1.74499	0.242416	Wald ratio
homoarginine	ALL	1	0.262454	0.238569	1.30012	0.814532	2.07518	0.271281	Wald ratio
phosphate / linoleoyl-arachidonoyl-glycerol (18:2/20:4) [1]*	ALL	1	0.863343	0.787166	2.37107	0.50687	11.0916	0.27274	Wald ratio
creatine	ALL	1	0.820994	0.75891	2.27276	0.513519	10.0589	0.279338	Wald ratio
N-acetyl-aspartyl-glutamate (NAAG)	ALL	1	-0.148317	0.14052	0.862158	0.654597	1.13553	0.291203	Wald ratio
N-acetylputrescine / (N(1) + N(8))-acetylspermidine	ALL	1	-0.54981	0.526168	0.577059	0.205749	1.61847	0.296054	Wald ratio
betaine	ALL	1	-0.40147	0.386618	0.669336	0.313724	1.42804	0.299077	Wald ratio
orotate	ALL	1	-0.166863	0.163715	0.846316	0.61401	1.16651	0.308093	Wald ratio
creatine / carnitine	ALL	1	0.741068	0.740166	2.09818	0.491813	8.95125	0.316721	Wald ratio
alpha-hydroxyisovalerate	ALL	1	0.305295	0.311092	1.35703	0.737533	2.49686	0.326412	Wald ratio
beta-alanine	ALL	1	0.401505	0.415937	1.49407	0.661179	3.37617	0.334393	Wald ratio
S-adenosylhomocysteine (SAH) / leucine	ALL	1	0.466558	0.490772	1.5945	0.609354	4.17232	0.341776	Wald ratio
5-methyluridine (ribothymidine)	ALL	1	0.162238	0.176384	1.17614	0.832373	1.66188	0.357676	Wald ratio
glutamate / 5-oxoproline	ALL	1	0.482253	0.52549	1.61972	0.578275	4.53676	0.358765	Wald ratio
hypotaurine	ALL	1	-0.753301	0.837347	0.47081	0.0912181	2.43002	0.368318	Wald ratio
butyrylcarnitine (C4)	ALL	1	0.0882626	0.0986592	1.09227	0.900226	1.32529	0.37099	Wald ratio
O-sulfo-L-tyrosine	ALL	1	0.567485	0.648054	1.76383	0.495246	6.28189	0.381206	Wald ratio
5,6-dihydrothymine	ALL	1	-0.658525	0.75431	0.517614	0.118012	2.27033	0.382654	Wald ratio
3beta-hydroxy-5-cholestenoate	ALL	1	0.226485	0.266361	1.25418	0.744098	2.11394	0.395163	Wald ratio
2'-deoxyuridine / cytidine	ALL	1	0.474394	0.562653	1.60704	0.533441	4.84135	0.399152	Wald ratio
4-guanidinobutanoate	ALL	1	-0.151104	0.18089	0.859758	0.603114	1.22561	0.403528	Wald ratio
N-acetylhistidine	ALL	1	-0.213546	0.259193	0.807715	0.485991	1.34242	0.410004	Wald ratio
uridine / pseudouridine	ALL	1	-0.654565	0.80102	0.519668	0.108114	2.49786	0.413835	Wald ratio
3-methoxytyrosine	ALL	1	0.658235	0.844647	1.93138	0.368884	10.1122	0.435802	Wald ratio
citrulline / dimethylarginine (SDMA + ADMA)	ALL	1	-0.535069	0.693545	0.585629	0.150406	2.28024	0.440411	Wald ratio
N-acetylglycine	ALL	1	0.519832	0.693971	1.68175	0.431559	6.55361	0.453816	Wald ratio
succinimide	ALL	1	0.470175	0.633598	1.60027	0.462237	5.54018	0.458044	Wald ratio
phosphate / 5-oxoproline	ALL	1	0.166013	0.230324	1.18059	0.751696	1.85419	0.471045	Wald ratio
glycine / serine	ALL	1	0.42646	0.605687	1.53183	0.467346	5.02089	0.481375	Wald ratio
uridine	ALL	1	0.446416	0.652192	1.5627	0.435231	5.61091	0.493668	Wald ratio
erythronate*	ALL	1	-0.332221	0.524054	0.717329	0.256824	2.00356	0.526117	Wald ratio
myo-inositol	ALL	1	-0.569746	0.899879	0.565669	0.0969549	3.30031	0.526645	Wald ratio
bilirubin (Z,Z) / etiocholanolone glucuronide	ALL	1	-0.147199	0.240608	0.863122	0.538596	1.38319	0.540684	Wald ratio
serine	ALL	1	-0.270615	0.445011	0.762911	0.318914	1.82505	0.543116	Wald ratio
carnitine / ergothioneine	ALL	1	0.247498	0.434997	1.28082	0.546022	3.00444	0.56938	Wald ratio
hexanoylglycine	ALL	1	0.169529	0.313059	1.18475	0.641423	2.1883	0.588146	Wald ratio
citrulline	ALL	1	0.42926	0.81206	1.53612	0.312742	7.54509	0.597078	Wald ratio
homostachydrine*	ALL	1	0.225547	0.433498	1.25301	0.535738	2.93059	0.602858	Wald ratio
2'-deoxyuridine	ALL	1	0.268174	0.521196	1.30757	0.470777	3.63176	0.606878	Wald ratio
hydantoin-5-propionate	ALL	1	-0.36494	0.740284	0.694238	0.162692	2.96245	0.622032	Wald ratio
androsterone sulfate	ALL	1	0.0513441	0.104417	1.05269	0.85786	1.29176	0.622917	Wald ratio
glycine	ALL	1	0.352669	0.738609	1.42286	0.334538	6.05172	0.633022	Wald ratio
N-alpha-acetylornithine	ALL	1	-0.212731	0.502282	0.808373	0.302037	2.16353	0.671909	Wald ratio
sebacate (C10-DC)	ALL	1	0.26525	0.626719	1.30376	0.381701	4.45318	0.672123	Wald ratio
3-formylindole	ALL	1	0.154658	0.372325	1.16726	0.56265	2.42157	0.67786	Wald ratio
citrulline / phosphate	ALL	1	0.335597	0.831742	1.39878	0.274003	7.1407	0.68659	Wald ratio
phosphate / tyrosine	ALL	1	-0.43075	1.08619	0.650021	0.0773289	5.46404	0.691686	Wald ratio
palmitoylcarnitine (C16)	ALL	1	-0.255926	0.675451	0.774199	0.206014	2.90943	0.704764	Wald ratio
adenosine 3',5'-cyclic monophosphate (cAMP)	ALL	1	-0.214636	0.646788	0.806835	0.227106	2.86643	0.740004	Wald ratio
tryptophan	ALL	1	-0.289141	0.900227	0.748907	0.128274	4.37237	0.748069	Wald ratio
spermidine / ergothioneine	ALL	1	-0.202739	0.703672	0.816492	0.205577	3.24287	0.773259	Wald ratio
beta-hydroxyisovalerate	ALL	1	-0.166406	0.667946	0.846702	0.228646	3.13544	0.803259	Wald ratio
4-oxo-retinoic acid	ALL	1	0.170875	0.710009	1.18634	0.295011	4.7707	0.809813	Wald ratio
gamma-CEHC	ALL	1	0.075017	0.314545	1.0779	0.58188	1.99676	0.811498	Wald ratio
cortisol	ALL	1	-0.183963	0.803412	0.831967	0.172277	4.01776	0.818887	Wald ratio
cholesterol / cortisol	ALL	1	0.166899	0.799656	1.18163	0.246491	5.66454	0.834672	Wald ratio
propionylcarnitine (C3)	ALL	1	-0.0774887	0.419731	0.925437	0.406504	2.10683	0.853531	Wald ratio
S-1-pyrroline-5-carboxylate	ALL	1	0.0391446	0.21786	1.03992	0.678506	1.59385	0.857406	Wald ratio
sphinganine-1-phosphate	ALL	1	-0.131836	0.773694	0.876485	0.192381	3.99325	0.864697	Wald ratio
sphingosine 1-phosphate	ALL	1	-0.138147	0.841443	0.87097	0.167399	4.53163	0.86959	Wald ratio
thyroxine	ALL	1	0.090619	0.817499	1.09485	0.220539	5.43531	0.911736	Wald ratio
lithocholate sulfate (1)	ALL	1	-0.0419695	0.466328	0.958899	0.384438	2.39177	0.928287	Wald ratio
beta-citrylglutamate	ALL	1	0.0172236	0.198317	1.01737	0.689714	1.50069	0.930792	Wald ratio
N-palmitoylglycine	ALL	1	-0.0124857	0.273256	0.987592	0.578066	1.68724	0.963555	Wald ratio
1,5-anhydroglucitol (1,5-AG)	ALL	1	-0.0154254	0.689749	0.984693	0.254786	3.80563	0.982158	Wald ratio
2-hydroxyglutarate	ALL	1	0.00382027	0.81695	1.00383	0.202422	4.97807	0.996269	Wald ratio

## Sheet: ST9
Supplementary Table S9. Single-sentinel Mendelian randomization estimates for CLL
Exposure	Outcome	N_IV	Beta	SE	OR	CIL	CIU	P	Method
lithocholate sulfate (1)	CLL	1	0.783078	0.210727	2.1882	1.44781	3.30721	0.000202341	Wald ratio
beta-hydroxyisovalerate	CLL	1	0.936518	0.297209	2.55108	1.42474	4.56787	0.00162689	Wald ratio
N-acetylputrescine / (N(1) + N(8))-acetylspermidine	CLL	1	-0.593795	0.23147	0.552228	0.350822	0.869259	0.010308	Wald ratio
5,6-dihydrothymine	CLL	1	-0.780099	0.335249	0.458361	0.237595	0.884254	0.0199694	Wald ratio
gamma-CEHC	CLL	1	-0.310268	0.135557	0.733251	0.562165	0.956403	0.0220889	Wald ratio
2'-deoxyuridine	CLL	1	0.510591	0.225751	1.66627	1.07049	2.59364	0.0237132	Wald ratio
3-methoxytyrosine	CLL	1	0.807786	0.377037	2.24294	1.07121	4.69632	0.0321566	Wald ratio
pregnenediol sulfate (C21H34O5S)*	CLL	1	0.755806	0.362361	2.12933	1.04663	4.33202	0.0369982	Wald ratio
beta-citrylglutamate	CLL	1	-0.182816	0.0885783	0.832922	0.700172	0.99084	0.0390283	Wald ratio
myo-inositol	CLL	1	0.729488	0.399355	2.07402	0.948146	4.5368	0.0677499	Wald ratio
betaine	CLL	1	-0.311403	0.172469	0.732419	0.522337	1.02699	0.0709878	Wald ratio
orotate	CLL	1	0.12924	0.073829	1.13796	0.984654	1.31514	0.0800264	Wald ratio
deoxycholic acid glucuronide	CLL	1	-0.0742196	0.0452739	0.928468	0.849628	1.01462	0.101142	Wald ratio
cholic acid glucuronide	CLL	1	-0.181383	0.110828	0.834116	0.671254	1.03649	0.101712	Wald ratio
carnitine	CLL	1	-0.385897	0.251912	0.679841	0.41493	1.11388	0.125554	Wald ratio
cysteine-glutathione disulfide	CLL	1	0.187611	0.130362	1.20636	0.934355	1.55756	0.150107	Wald ratio
serine	CLL	1	0.279362	0.198451	1.32229	0.896191	1.95097	0.159216	Wald ratio
dimethylarginine (SDMA + ADMA)	CLL	1	-0.515298	0.366615	0.597323	0.291166	1.2254	0.159856	Wald ratio
phenylpyruvate	CLL	1	0.412285	0.30064	1.51027	0.837806	2.72247	0.170263	Wald ratio
S-adenosylhomocysteine (SAH) / leucine	CLL	1	0.294109	0.218515	1.34193	0.874433	2.05937	0.17832	Wald ratio
adenosine 3',5'-cyclic monophosphate (cAMP)	CLL	1	-0.37021	0.286661	0.690589	0.39374	1.21124	0.196545	Wald ratio
1,5-anhydroglucitol (1,5-AG)	CLL	1	-0.401221	0.314103	0.669502	0.361728	1.23914	0.201477	Wald ratio
3beta-hydroxy-5-cholestenoate	CLL	1	0.146732	0.119317	1.15804	0.916558	1.46315	0.218785	Wald ratio
glycine / serine	CLL	1	-0.314532	0.269194	0.73013	0.430782	1.23749	0.242637	Wald ratio
3-formylindole	CLL	1	0.192992	0.168537	1.21287	0.871672	1.68763	0.252169	Wald ratio
hypotaurine	CLL	1	-0.405704	0.3725	0.666508	0.321164	1.3832	0.276094	Wald ratio
uridine / pseudouridine	CLL	1	0.379588	0.358666	1.46168	0.723687	2.95227	0.289904	Wald ratio
phosphate / tyrosine	CLL	1	-0.446191	0.421698	0.640062	0.280069	1.46278	0.290019	Wald ratio
phosphate / 5-oxoproline	CLL	1	-0.104244	0.101702	0.901005	0.738171	1.09976	0.305363	Wald ratio
N-formylmethionine	CLL	1	0.219744	0.215575	1.24576	0.816455	1.90079	0.308043	Wald ratio
hexanoylglycine	CLL	1	0.134982	0.1389	1.14452	0.871742	1.50264	0.331153	Wald ratio
N-acetyl-aspartyl-glutamate (NAAG)	CLL	1	-0.0606434	0.0625494	0.941159	0.832568	1.06391	0.332281	Wald ratio
hydantoin-5-propionate	CLL	1	-0.306518	0.328926	0.736005	0.386272	1.40239	0.351402	Wald ratio
phosphate / linoleoyl-arachidonoyl-glycerol (18:2/20:4) [1]*	CLL	1	0.317406	0.351431	1.37356	0.689768	2.73522	0.366431	Wald ratio
N-alpha-acetylornithine	CLL	1	0.185648	0.22258	1.204	0.778326	1.86247	0.404241	Wald ratio
2'-deoxyuridine / cytidine	CLL	1	0.194722	0.248229	1.21497	0.746912	1.97635	0.432779	Wald ratio
N-acetylhistidine	CLL	1	0.089196	0.115692	1.09329	0.871481	1.37157	0.440722	Wald ratio
glutamate / 5-oxoproline	CLL	1	-0.170618	0.232812	0.843144	0.53423	1.33068	0.463646	Wald ratio
cortisol	CLL	1	-0.227104	0.358971	0.796838	0.394282	1.6104	0.52696	Wald ratio
5-methyluridine (ribothymidine)	CLL	1	0.0457551	0.0780631	1.04682	0.898302	1.21989	0.557788	Wald ratio
4-guanidinobutanoate	CLL	1	-0.0456574	0.0800092	0.955369	0.816706	1.11757	0.568235	Wald ratio
4-cholesten-3-one	CLL	1	-0.182725	0.322244	0.832997	0.442939	1.56655	0.570688	Wald ratio
beta-alanine	CLL	1	0.104628	0.186063	1.1103	0.771009	1.59889	0.573893	Wald ratio
androsterone sulfate	CLL	1	0.0261376	0.0478857	1.02648	0.934524	1.12749	0.585181	Wald ratio
cholesterol / cortisol	CLL	1	0.192825	0.357293	1.21267	0.602017	2.44274	0.589416	Wald ratio
N-palmitoylglycine	CLL	1	-0.0661535	0.123367	0.935987	0.734949	1.19202	0.591798	Wald ratio
andro steroid monosulfate C19H28O6S (1)*	CLL	1	0.186073	0.357206	1.20451	0.598068	2.42589	0.602428	Wald ratio
succinimide	CLL	1	-0.134623	0.283981	0.874045	0.500962	1.52498	0.63546	Wald ratio
citrulline / phosphate	CLL	1	-0.176085	0.37185	0.838547	0.404578	1.73801	0.63583	Wald ratio
butyrylcarnitine (C4)	CLL	1	-0.0205766	0.044402	0.979634	0.897983	1.06871	0.643067	Wald ratio
sebacate (C10-DC)	CLL	1	-0.127424	0.281503	0.88036	0.507037	1.52855	0.650797	Wald ratio
caprylate (8:0)	CLL	1	0.138706	0.319105	1.14879	0.614628	2.14717	0.6638	Wald ratio
N-acetylglycine	CLL	1	0.133622	0.310348	1.14296	0.622097	2.09993	0.666792	Wald ratio
S-1-pyrroline-5-carboxylate	CLL	1	0.0410344	0.0971867	1.04189	0.86118	1.26051	0.672863	Wald ratio
hexanoylcarnitine (C6)	CLL	1	0.0375348	0.092215	1.03825	0.866575	1.24393	0.683982	Wald ratio
alpha-hydroxyisovalerate	CLL	1	-0.0556487	0.139508	0.945871	0.719582	1.24332	0.689973	Wald ratio
propionylcarnitine (C3)	CLL	1	-0.0710313	0.184036	0.931433	0.649377	1.336	0.699523	Wald ratio
palmitoylcarnitine (C16)	CLL	1	-0.101237	0.298851	0.903719	0.503091	1.62338	0.734796	Wald ratio
sphingosine 1-phosphate	CLL	1	0.122449	0.374673	1.13026	0.542314	2.35563	0.743807	Wald ratio
carnitine / ergothioneine	CLL	1	-0.057321	0.193927	0.944291	0.645701	1.38096	0.767551	Wald ratio
spermidine / ergothioneine	CLL	1	-0.0853192	0.310866	0.918219	0.499266	1.68873	0.783734	Wald ratio
sphinganine-1-phosphate	CLL	1	0.0848754	0.344506	1.08858	0.55413	2.1385	0.805397	Wald ratio
uridine	CLL	1	-0.0635784	0.285078	0.938401	0.536692	1.64078	0.823519	Wald ratio
phosphate / uridine	CLL	1	0.0648476	0.307409	1.067	0.584105	1.9491	0.832927	Wald ratio
cysteinylglycine / taurine	CLL	1	0.0454062	0.219473	1.04645	0.680613	1.60894	0.836098	Wald ratio
choline	CLL	1	-0.0642425	0.313763	0.937778	0.507014	1.73452	0.837769	Wald ratio
citrulline	CLL	1	-0.0658536	0.361589	0.936268	0.460903	1.90191	0.855486	Wald ratio
dimethylglycine	CLL	1	0.0186348	0.111612	1.01881	0.818628	1.26794	0.867401	Wald ratio
citrulline / dimethylarginine (SDMA + ADMA)	CLL	1	-0.047202	0.310988	0.953895	0.51854	1.75476	0.87936	Wald ratio
glycine	CLL	1	0.0448322	0.326884	1.04585	0.551088	1.98481	0.890912	Wald ratio
homoarginine	CLL	1	0.0141062	0.110995	1.01421	0.815916	1.26069	0.89887	Wald ratio
homostachydrine*	CLL	1	-0.0234612	0.193555	0.976812	0.668427	1.42747	0.903523	Wald ratio
thyroxine	CLL	1	-0.0394289	0.367296	0.961338	0.46798	1.97481	0.914512	Wald ratio
N-acetylglucosaminylasparagine	CLL	1	0.0221225	0.255684	1.02237	0.619391	1.68753	0.931051	Wald ratio
erythronate*	CLL	1	-0.020241	0.237988	0.979963	0.614653	1.56239	0.932221	Wald ratio
2-hydroxyglutarate	CLL	1	-0.0290928	0.363416	0.971326	0.476452	1.98021	0.936194	Wald ratio
4-oxo-retinoic acid	CLL	1	0.0138688	0.312877	1.01397	0.549157	1.87219	0.964644	Wald ratio
cysteinylglycine	CLL	1	-0.00549019	0.151396	0.994525	0.739171	1.33809	0.971072	Wald ratio
creatine	CLL	1	-0.0110269	0.339146	0.989034	0.508773	1.92264	0.974062	Wald ratio
bilirubin (Z,Z) / etiocholanolone glucuronide	CLL	1	0.00335463	0.108158	1.00336	0.811692	1.24029	0.975257	Wald ratio
creatine / carnitine	CLL	1	0.00974852	0.330367	1.0098	0.52847	1.92951	0.976459	Wald ratio
tryptophan	CLL	1	0.00915485	0.395947	1.0092	0.46445	2.19287	0.981553	Wald ratio
O-sulfo-L-tyrosine	CLL	1	-0.00273584	0.277788	0.997268	0.578568	1.71897	0.992142	Wald ratio

[truncated: 5 more sheets: ST10, ST11, ST12, ST13, ST14]
